# Supplementary material for: Screening and identification of key candidate genes and pathways in myelodysplastic syndrome by bioinformatic analysis
Source: PeerJ. 2019 Nov 29;7:e8162. doi: 10.7717/peerj.8162 (PMC6886488; doi:10.7717/peerj.8162)
Supplement: Supplemental Information 1 [file peerj-07-8162-s001.xlsx]

## Sheet: GSE19429
ID	adj.P.Val	P.Value	t	B	logFC	Gene.symbol	Gene.title
1556599_s_at	9.17e-15	2.67e-19	-9.97975	32.4423	-3.05778	ARPP21	cAMP regulated phosphoprotein 21
208285_at	9.17e-15	3.35e-19	-9.94603	32.2297	-1.89477	OR7A5	olfactory receptor family 7 subfamily A member 5
220359_s_at	6.65e-14	3.65e-18	-9.58897	29.9927	-1.4058	ARPP21	cAMP regulated phosphoprotein 21
1568611_at	3.49e-13	2.55e-17	-9.29463	28.1694	-1.72928	P4HA2	prolyl 4-hydroxylase subunit alpha 2
227846_at	3.92e-13	3.58e-17	-9.24282	27.8505	-1.26754	GPR176	G protein-coupled receptor 176
204562_at	1.62e-12	1.78e-16	-8.9968	26.3457	-1.16701	IRF4	interferon regulatory factor 4
210450_at	9.54e-12	1.22e-15	-8.69808	24.5402	-2.22401	IGHV5-78	immunoglobulin heavy variable 5-78 (pseudogene)
241679_at	1.63e-11	2.39e-15	-8.59308	23.9116	-2.23872
231935_at	1.69e-11	2.78e-15	-8.56901	23.768	-3.36349	ARPP21	cAMP regulated phosphoprotein 21
231067_s_at	5.11e-11	9.34e-15	-8.37741	22.6311	-2.51974	AKAP12	A-kinase anchoring protein 12
227530_at	5.18e-11	1.06e-14	-8.35714	22.5115	-2.79028	AKAP12	A-kinase anchoring protein 12
227529_s_at	5.18e-11	1.14e-14	-8.34614	22.4467	-2.79465	AKAP12	A-kinase anchoring protein 12
203434_s_at	7.51e-11	1.79e-14	-8.27407	22.0228	-3.54482	MME	membrane metallo-endopeptidase
228010_at	1.5e-10	3.84e-14	-8.15117	21.3038	-1.13293	PPP2R2C	protein phosphatase 2 regulatory subunit Bgamma
202733_at	1.68e-10	4.61e-14	-8.1217	21.1322	-1.84575	LOC101927705///P4HA2	uncharacterized LOC101927705///prolyl 4-hydroxylase subunit alpha 2
219144_at	1.81e-10	5.31e-14	-8.09917	21.0012	-0.971348	DUSP26	dual specificity phosphatase 26 (putative)
243915_at	2.85e-10	8.86e-14	-8.01623	20.5204	-1.57922
208302_at	3.08e-10	1.01e-13	-7.99431	20.3937	-1.59354	HMHB1	histocompatibility minor HB-1
226632_at	3.08e-10	1.07e-13	-7.98535	20.342	-1.69312	CYGB	cytoglobin
203435_s_at	3.71e-10	1.36e-13	-7.94697	20.1207	-2.50822	MME	membrane metallo-endopeptidase
1563849_at	4.87e-10	1.89e-13	-7.89232	19.8066	-1.47759	SH2D4B	SH2 domain containing 4B
206591_at	4.87e-10	1.96e-13	-7.88677	19.7748	-3.50196	RAG1	recombination activating gene 1
215117_at	5.09e-10	2.14e-13	-7.8723	19.6918	-2.21328	RAG2	recombination activating gene 2
220068_at	7.11e-10	3.12e-13	-7.81045	19.3381	-3.09933	VPREB3	pre-B lymphocyte 3
1556598_at	7.44e-10	3.4e-13	-7.7963	19.2574	-1.11179	ARPP21	cAMP regulated phosphoprotein 21
210517_s_at	7.91e-10	3.76e-13	-7.77979	19.1633	-3.3918	AKAP12	A-kinase anchoring protein 12
221349_at	8.75e-10	4.32e-13	-7.75685	19.0327	-3.19082	VPREB1	pre-B lymphocyte 1
233180_at	1.01e-09	5.18e-13	-7.72685	18.8622	-0.53051
244280_at	1.04e-09	5.54e-13	-7.71589	18.8001	-2.51249	LINC01013	long intergenic non-protein coding RNA 1013
1556451_at	1.24e-09	6.79e-13	-7.68216	18.609	-1.76833
1559716_at	3.29e-09	1.87e-12	-7.51359	17.6606	-0.953556	INO80C	INO80 complex subunit C
219396_s_at	3.6e-09	2.11e-12	-7.49326	17.5469	-1.09258	MIR631///NEIL1	microRNA 631///nei like DNA glycosylase 1
206001_at	5.68e-09	3.43e-12	-7.41115	17.0897	-1.74097	NPY	neuropeptide Y
243362_s_at	9.04e-09	5.62e-12	-7.32747	16.6267	-1.65319	LEF1-AS1	LEF1 antisense RNA 1
211596_s_at	9.68e-09	6.19e-12	-7.31092	16.5354	-2.45056	LRIG1	leucine rich repeats and immunoglobulin like domains 1
1559618_at	1.04e-08	6.87e-12	-7.29322	16.4379	-1.33353	LOC100129447	uncharacterized LOC100129447
205297_s_at	1.08e-08	7.3e-12	-7.28297	16.3815	-2.06468	CD79B	CD79b molecule
206398_s_at	1.3e-08	9.04e-12	-7.24643	16.1809	-1.36757	CD19	CD19 molecule
206637_at	1.65e-08	1.17e-11	-7.20152	15.9351	-3.02351	P2RY14	purinergic receptor P2Y14
206255_at	1.72e-08	1.26e-11	-7.18938	15.8688	-1.09961	BLK	BLK proto-oncogene, Src family tyrosine kinase
224140_at	2.96e-08	2.27e-11	-7.08831	15.3195	-1.08669	NPCDR1	nasopharyngeal carcinoma, down-regulated 1
208651_x_at	2.96e-08	2.27e-11	-7.0878	15.3167	-2.10467	CD24	CD24 molecule
229487_at	3.23e-08	2.54e-11	-7.06828	15.2111	-2.98398	EBF1	early B-cell factor 1
204114_at	3.43e-08	2.76e-11	-7.054	15.134	-1.52862	NID2	nidogen 2
225912_at	3.57e-08	2.94e-11	-7.04319	15.0756	-1.63884	TP53INP1	tumor protein p53 inducible nuclear protein 1
227173_s_at	5.09e-08	4.29e-11	-6.97747	14.7221	-1.2312	BACH2	BTB domain and CNC homolog 2
1552652_at	6.29e-08	5.41e-11	-6.93683	14.5045	-0.763991	HPS4	HPS4, biogenesis of lysosomal organelles complex 3 subunit 2
224734_at	6.92e-08	6.07e-11	-6.9164	14.3954	-0.774796	HMGB1	high mobility group box 1
232204_at	7.19e-08	6.44e-11	-6.90598	14.3398	-2.34302	EBF1	early B-cell factor 1
202908_at	8.33e-08	7.62e-11	-6.87658	14.1833	-0.920682	WFS1	wolframin ER transmembrane glycoprotein
227646_at	9.21e-08	8.59e-11	-6.85539	14.0707	-3.76946	EBF1	early B-cell factor 1
1560018_at	9.93e-08	9.44e-11	-6.83871	13.9823	-0.752587	ARPP21	cAMP regulated phosphoprotein 21
221234_s_at	1.28e-07	1.24e-10	-6.79022	13.7258	-2.60748	BACH2	BTB domain and CNC homolog 2
1561363_a_at	1.65e-07	1.63e-10	-6.7417	13.4703	-0.852617
208650_s_at	1.87e-07	1.88e-10	-6.7165	13.3381	-2.73795	CD24	CD24 molecule
236099_at	2.54e-07	2.6e-10	-6.65795	13.032	-1.37725
221969_at	3.08e-07	3.21e-10	-6.6205	12.837	-3.16305	PAX5	paired box 5
230015_at	3.27e-07	3.47e-10	-6.60611	12.7623	-0.773789	PRCD	progressive rod-cone degeneration
220922_s_at	3.42e-07	3.69e-10	-6.5954	12.7067	-1.0292	SPANXA2///SPANXB1///SPANXC///SPANXA1	SPANX family member A2///SPANX family member B1///SPANX family member C///sperm protein associated with the nucleus, X-linked, family member A1
206413_s_at	4.2e-07	4.61e-10	-6.55493	12.4974	-0.56599	TCL1B	T-cell leukemia/lymphoma 1B
236796_at	4.39e-07	4.9e-10	-6.54404	12.4412	-2.48634
1564150_a_at	5.03e-07	5.71e-10	-6.51622	12.2979	-0.431442	LINC01619	long intergenic non-protein coding RNA 1619
240743_at	5.11e-07	5.89e-10	-6.5104	12.2679	-0.761109
216012_at	5.86e-07	6.91e-10	-6.48122	12.1181	-1.45559
1569482_at	5.86e-07	6.97e-10	-6.47988	12.1113	-0.888989	TNRC6C	trinucleotide repeat containing 6C
1556383_at	6.16e-07	7.44e-10	-6.46793	12.0501	-0.481103
229552_at	8e-07	9.81e-10	-6.41727	11.7913	-0.657795	LOC283454///HRK	uncharacterized LOC283454///harakiri, BCL2 interacting protein
215721_at	1.08e-06	1.35e-09	-6.35866	11.4937	-0.647071	LOC100293211///IGHG1	uncharacterized LOC100293211///immunoglobulin heavy constant gamma 1 (G1m marker)
266_s_at	1.1e-06	1.38e-09	-6.35409	11.4705	-2.67517	CD24	CD24 molecule
238071_at	1.42e-06	1.82e-09	-6.30304	11.2128	-0.752447	LCN10	lipocalin 10
209574_s_at	1.46e-06	1.89e-09	-6.2957	11.1758	-1.31754	LDLRAD4	low density lipoprotein receptor class A domain containing 4
239328_at	1.88e-06	2.47e-09	-6.24616	10.9273	-1.62625	RCSD1	RCSD domain containing 1
220588_at	2.44e-06	3.26e-09	-6.19426	10.6682	-0.579862	BCAS4	breast carcinoma amplified sequence 4
209772_s_at	2.81e-06	3.8e-09	-6.16537	10.5246	-0.830579	CD24	CD24 molecule
209771_x_at	2.94e-06	4.04e-09	-6.15402	10.4683	-2.54097	CD24	CD24 molecule
1561507_at	3.04e-06	4.22e-09	-6.14576	10.4274	-0.461121	FFAR1	free fatty acid receptor 1
233261_at	3.05e-06	4.29e-09	-6.14255	10.4115	-2.96576	EBF1	early B-cell factor 1
1555779_a_at	3.23e-06	4.61e-09	-6.12899	10.3444	-0.72832	CD79A	CD79a molecule
204790_at	3.51e-06	5.07e-09	-6.11092	10.2552	-1.71351	SMAD7	SMAD family member 7
233359_at	3.57e-06	5.23e-09	-6.10528	10.2274	-0.699008	TNRC6C	trinucleotide repeat containing 6C
236307_at	3.75e-06	5.57e-09	-6.09318	10.1678	-2.13857
1557030_at	3.75e-06	5.62e-09	-6.09146	10.1593	-0.563208	GAB1	GRB2 associated binding protein 1
242747_at	3.97e-06	6.02e-09	-6.07836	10.0949	-0.643569
1563209_a_at	4.12e-06	6.33e-09	-6.06882	10.048	-0.607796	MACROD2	MACRO domain containing 2
228284_at	4.33e-06	6.73e-09	-6.05735	9.99172	-1.35599	TLE1	transducin like enhancer of split 1
216379_x_at	4.67e-06	7.34e-09	-6.0406	9.90969	-2.53687	CD24	CD24 molecule
218007_s_at	4.79e-06	7.62e-09	6.03357	9.87527	0.5939	RPS27L	ribosomal protein S27 like
233138_at	5.62e-06	9.05e-09	-6.00073	9.71497	-1.50404	LDLRAD4	low density lipoprotein receptor class A domain containing 4
238798_at	5.71e-06	9.38e-09	-5.99375	9.68098	-0.690062	TAPT1	transmembrane anterior posterior transformation 1
237297_at	5.71e-06	9.4e-09	-5.99348	9.67964	-1.0292
221601_s_at	5.84e-06	9.72e-09	-5.98695	9.64786	-1.41222	FCMR	Fc fragment of IgM receptor
1557657_a_at	6.46e-06	1.09e-08	-5.96543	9.5433	-0.416635	LINC00642	long intergenic non-protein coding RNA 642
243968_x_at	7.62e-06	1.3e-08	-5.9316	9.37943	-0.94287	FCRL1	Fc receptor like 1
1566691_at	7.83e-06	1.35e-08	-5.92419	9.34365	-0.571375
213050_at	8.02e-06	1.39e-08	-5.91751	9.3114	-0.87801	COBL	cordon-bleu WH2 repeat protein
215802_at	8.27e-06	1.45e-08	-5.90978	9.2741	-0.79801
1556037_s_at	8.42e-06	1.49e-08	-5.9042	9.24719	-1.48453	HHIP	hedgehog interacting protein
44790_s_at	9.28e-06	1.66e-08	-5.88333	9.14675	-2.04413	KIAA0226L	KIAA0226 like
243363_at	9.44e-06	1.72e-08	-5.87723	9.11744	-0.728696	LEF1-AS1	LEF1 antisense RNA 1
219471_at	9.44e-06	1.73e-08	-5.87606	9.11183	-1.6061	KIAA0226L	KIAA0226 like
207996_s_at	1e-05	1.85e-08	-5.86249	9.04669	-1.26729	LDLRAD4	low density lipoprotein receptor class A domain containing 4
243072_at	1.09e-05	2.03e-08	-5.84497	8.96278	-0.636147
205267_at	1.16e-05	2.18e-08	-5.83033	8.89277	-3.00512	POU2AF1	POU class 2 associating factor 1
212382_at	1.3e-05	2.48e-08	-5.8056	8.77484	-1.00492	TCF4	transcription factor 4
1566362_at	1.37e-05	2.63e-08	-5.79416	8.7204	-1.68041	DNTT	DNA nucleotidylexotransferase
238777_x_at	1.61e-05	3.13e-08	-5.75981	8.55735	-0.638233	ATMIN	ATM interactor
224598_at	1.81e-05	3.56e-08	5.73426	8.43653	0.856456	MGAT4B	mannosyl (alpha-1,3-)-glycoprotein beta-1,4-N-acetylglucosaminyltransferase, isozyme B
233089_at	1.81e-05	3.57e-08	-5.73372	8.43397	-0.430379	QRSL1	glutaminyl-tRNA synthase (glutamine-hydrolyzing)-like 1
244226_s_at	1.85e-05	3.68e-08	-5.72786	8.4063	-1.47262
232951_at	2e-05	4.01e-08	-5.71074	8.32565	-1.0982
209183_s_at	2.49e-05	5.08e-08	-5.66384	8.10546	-1.75266	C10orf10	chromosome 10 open reading frame 10
244620_at	2.49e-05	5.11e-08	-5.66291	8.10113	-0.499314	SLC8A1-AS1	SLC8A1 antisense RNA 1
1559263_s_at	2.64e-05	5.46e-08	-5.64977	8.03967	-1.2282	ZC3H12D	zinc finger CCCH-type containing 12D
238039_at	2.92e-05	6.08e-08	5.62817	7.93891	0.614487	SCAMP1-AS1	SCAMP1 antisense RNA 1
222756_s_at	3.02e-05	6.34e-08	5.6197	7.89947	0.712365	ARRB1	arrestin beta 1
244876_at	3.08e-05	6.53e-08	-5.61376	7.8718	-1.979
226394_at	3.26e-05	6.99e-08	-5.60033	7.80941	-0.635057	2019-03-05	membrane associated ring-CH-type finger 5
227408_s_at	3.26e-05	7.09e-08	-5.59728	7.79527	-0.650215	SNX25	sorting nexin 25
222912_at	3.26e-05	7.1e-08	5.59717	7.79475	0.90171	ARRB1	arrestin beta 1
203066_at	3.27e-05	7.17e-08	-5.59504	7.78485	-2.14907	CHST15	carbohydrate (N-acetylgalactosamine 4-sulfate 6-O) sulfotransferase 15
202517_at	3.49e-05	7.72e-08	-5.58021	7.71612	-0.655497	CRMP1	collapsin response mediator protein 1
205640_at	3.64e-05	8.12e-08	5.57006	7.66915	0.797205	ALDH3B1	aldehyde dehydrogenase 3 family member B1
242735_x_at	3.66e-05	8.23e-08	-5.56755	7.65754	-0.439431	ELF2	E74 like ETS transcription factor 2
208068_x_at	3.66e-05	8.3e-08	-5.56578	7.64935	-0.431314	GH2///GH1///CSHL1///CSH1	growth hormone 2///growth hormone 1///chorionic somatomammotropin hormone like 1///chorionic somatomammotropin hormone 1
1559221_at	3.76e-05	8.59e-08	-5.55888	7.61747	-1.33001	LINC01013	long intergenic non-protein coding RNA 1013
223574_x_at	3.82e-05	8.81e-08	-5.55378	7.59391	-0.420227	PPP2R2C	protein phosphatase 2 regulatory subunit Bgamma
201849_at	4.43e-05	1.03e-07	5.52236	7.44924	1.0372	BNIP3	BCL2 interacting protein 3
228444_at	4.51e-05	1.06e-07	5.5172	7.42552	0.61736	ARRB1	arrestin beta 1
221081_s_at	5.15e-05	1.21e-07	5.48881	7.29537	0.934977	DENND2D	DENN domain containing 2D
203671_at	5.45e-05	1.3e-07	5.47544	7.23423	0.451485	TPMT	thiopurine S-methyltransferase
236632_at	5.5e-05	1.32e-07	-5.47207	7.21885	-0.970027	HHIP-AS1	HHIP antisense RNA 1
223402_at	5.64e-05	1.36e-07	5.46551	7.1889	0.590896	DUSP23	dual specificity phosphatase 23
225014_at	5.91e-05	1.44e-07	5.45424	7.13755	0.493924	SMIM20	small integral membrane protein 20
220389_at	6.83e-05	1.67e-07	-5.42319	6.99641	-0.472133	CCDC81	coiled-coil domain containing 81
224503_s_at	7.21e-05	1.78e-07	5.41062	6.93945	0.595983	ZCCHC2	zinc finger CCHC-type containing 2
229360_at	8.18e-05	2.04e-07	5.38308	6.81495	0.77928	ZNF280B	zinc finger protein 280B
210487_at	8.49e-05	2.13e-07	-5.37409	6.77441	-3.53358	DNTT	DNA nucleotidylexotransferase
210648_x_at	8.64e-05	2.18e-07	5.36871	6.75019	0.353573	SNX3	sorting nexin 3
203279_at	8.64e-05	2.2e-07	-5.36745	6.74451	-0.68679	EDEM1	ER degradation enhancing alpha-mannosidase like protein 1
211919_s_at	9.56e-05	2.45e-07	-5.34493	6.6433	-1.52657	CXCR4	C-X-C motif chemokine receptor 4
232882_at	9.64e-05	2.49e-07	-5.34176	6.62905	-1.42346
227647_at	9.92e-05	2.58e-07	5.33445	6.5963	1.22574	KCNE3	potassium voltage-gated channel subfamily E regulatory subunit 3
222322_at	0.000101	2.63e-07	-5.33003	6.5765	-0.610843
209711_at	0.000105	2.76e-07	-5.32039	6.53335	-0.739451	SLC35D1	solute carrier family 35 member D1
221602_s_at	0.000105	2.77e-07	-5.31915	6.52783	-0.468999	FCMR	Fc fragment of IgM receptor
239122_at	0.000105	2.8e-07	-5.31715	6.51888	-0.55423
218124_at	0.000109	2.93e-07	5.30751	6.47582	0.445944	RETSAT	retinol saturase
200067_x_at	0.00011	2.99e-07	5.30342	6.45756	0.360543	SNX3	sorting nexin 3
236990_at	0.000111	3.05e-07	-5.29959	6.44044	-0.494859	LOC101928403	uncharacterized LOC101928403
228274_at	0.000111	3.06e-07	5.29893	6.43753	0.785661	SDSL	serine dehydratase like
1556511_a_at	0.000111	3.06e-07	-5.29874	6.43669	-0.237106	NFIA-AS2	NFIA antisense RNA 2
38340_at	0.000112	3.12e-07	-5.29489	6.41952	-0.444082	HIP1R	huntingtin interacting protein 1 related
204215_at	0.000113	3.15e-07	-5.29268	6.40965	-0.883079	TMEM243	transmembrane protein 243
240178_at	0.000114	3.21e-07	-5.28864	6.39168	-0.428528
211987_at	0.000116	3.29e-07	-5.28331	6.36796	-0.631509	TOP2B	topoisomerase (DNA) II beta
240400_at	0.00014	4e-07	-5.24256	6.18716	-0.696525
1560754_at	0.000147	4.21e-07	-5.23168	6.13907	-1.01228	CMTM7	CKLF like MARVEL transmembrane domain containing 7
209201_x_at	0.000149	4.29e-07	-5.22772	6.12157	-1.5304	CXCR4	C-X-C motif chemokine receptor 4
212386_at	0.000149	4.36e-07	-5.22463	6.10795	-0.888109	TCF4	transcription factor 4
235099_at	0.000149	4.36e-07	-5.22444	6.10709	-1.36805	CMTM8	CKLF like MARVEL transmembrane domain containing 8
230983_at	0.000151	4.45e-07	-5.22032	6.08893	-1.56924	FAM129C	family with sequence similarity 129 member C
206885_x_at	0.000151	4.47e-07	-5.21912	6.08363	-0.478352	GH1	growth hormone 1
218696_at	0.000151	4.51e-07	-5.21751	6.07655	-0.783635	EIF2AK3	eukaryotic translation initiation factor 2 alpha kinase 3
205965_at	0.000153	4.6e-07	5.21335	6.05821	0.571902	BATF	basic leucine zipper ATF-like transcription factor
221558_s_at	0.000161	4.87e-07	-5.20118	6.00468	-2.21623	LEF1	lymphoid enhancer binding factor 1
236316_at	0.000161	4.88e-07	-5.20069	6.00251	-0.881867	FAM3C	family with sequence similarity 3 member C
205011_at	0.000167	5.1e-07	5.19146	5.96196	0.774576	VWA5A	von Willebrand factor A domain containing 5A
222041_at	0.000167	5.12e-07	5.19079	5.959	0.452118	OVCA2///DPH1	ovarian tumor suppressor candidate 2///diphthamide biosynthesis 1
220157_x_at	0.00017	5.26e-07	5.18511	5.93409	0.630088	PLEKHA8P1	pleckstrin homology domain containing A8 pseudogene 1
239964_at	0.00017	5.3e-07	-5.18355	5.92722	-0.49713	TCL6	T-cell leukemia/lymphoma 6 (non-protein coding)
1564149_at	0.000172	5.41e-07	-5.17891	5.90687	-0.650578	LOC102723927	uncharacterized LOC102723927
1553722_s_at	0.000172	5.42e-07	-5.17849	5.90505	-0.279288	RNF152	ring finger protein 152
201500_s_at	0.000186	5.9e-07	5.16082	5.8277	0.630127	PPP1R11	protein phosphatase 1 regulatory inhibitor subunit 11
212822_at	0.000189	6.03e-07	-5.15613	5.8072	-0.421104	HEG1	heart development protein with EGF like domains 1
213545_x_at	0.00019	6.07e-07	5.15457	5.8004	0.398184	SNX3	sorting nexin 3
218914_at	0.000198	6.4e-07	5.14341	5.75168	0.480553	RRNAD1	ribosomal RNA adenine dimethylase domain containing 1
217142_at	0.000198	6.42e-07	-5.14269	5.74853	-0.355605
218942_at	0.000203	6.62e-07	5.13619	5.72023	0.469504	PIP4K2C	phosphatidylinositol-5-phosphate 4-kinase type 2 gamma
206770_s_at	0.000209	6.84e-07	-5.12918	5.68969	-0.560149	SLC35A3	solute carrier family 35 member A3
203957_at	0.000218	7.18e-07	5.11878	5.64449	0.536095	E2F6	E2F transcription factor 6
203819_s_at	0.000221	7.32e-07	5.11484	5.62737	1.36085	IGF2BP3	insulin like growth factor 2 mRNA binding protein 3
239214_at	0.000223	7.43e-07	-5.11162	5.61339	-1.26349	LOC100130458	uncharacterized LOC100130458
208356_x_at	0.000225	7.52e-07	-5.10906	5.60229	-0.320621	GH1///CSHL1///CSH1	growth hormone 1///chorionic somatomammotropin hormone like 1///chorionic somatomammotropin hormone 1
227354_at	0.000225	7.56e-07	-5.10779	5.59676	-1.54448	PAG1	phosphoprotein membrane anchor with glycosphingolipid microdomains 1
212093_s_at	0.000233	7.87e-07	-5.09916	5.55936	-0.334415	MTUS1	microtubule associated tumor suppressor 1
1557121_s_at	0.000242	8.22e-07	5.08992	5.51936	0.658617	HEATR6	HEAT repeat containing 6
1558920_at	0.000254	8.68e-07	-5.0784	5.46955	-0.852136	SLC8A1-AS1	SLC8A1 antisense RNA 1
1553551_s_at	0.000254	8.72e-07	5.07738	5.46516	0.586524	ND2	MTND2
207169_x_at	0.000259	8.96e-07	-5.07159	5.44019	-0.487512	MIR4640///DDR1	microRNA 4640///discoidin domain receptor tyrosine kinase 1
227410_at	0.000262	9.09e-07	-5.06843	5.42654	-1.11635	FAM43A	family with sequence similarity 43 member A
206147_x_at	0.000264	9.21e-07	-5.06562	5.41441	-0.410284	SCML2	sex comb on midleg-like 2 (Drosophila)
208621_s_at	0.000267	9.39e-07	-5.06136	5.39608	-1.00076	EZR	ezrin
38521_at	0.000278	9.82e-07	-5.05168	5.3544	-0.435439	CD22	CD22 molecule
209789_at	0.000288	1.02e-06	-5.04356	5.3195	-0.487116	CORO2B	coronin 2B
206492_at	0.000299	1.07e-06	-5.03391	5.27806	-0.766077	FHIT	fragile histidine triad
219615_s_at	0.000301	1.08e-06	5.03138	5.2672	0.968176	KCNK5	potassium two pore domain channel subfamily K member 5
208249_s_at	0.00031	1.12e-06	5.02398	5.23552	0.486962	TGDS	TDP-glucose 4,6-dehydratase
1007_s_at	0.000311	1.13e-06	-5.02212	5.22752	-0.570186	MIR4640///DDR1	microRNA 4640///discoidin domain receptor tyrosine kinase 1
205049_s_at	0.000312	1.14e-06	-5.01962	5.21682	-0.892611	CD79A	CD79a molecule
211151_x_at	0.000312	1.14e-06	-5.01936	5.21574	-0.346015	GH1	growth hormone 1
213554_s_at	0.000317	1.16e-06	5.01504	5.19726	0.509308	CDV3	CDV3 homolog
226496_at	0.000322	1.19e-06	-5.01026	5.17682	-0.940345	ZCCHC7	zinc finger CCHC-type containing 7
206484_s_at	0.000327	1.22e-06	-5.0055	5.15648	-0.338401	XPNPEP2	X-prolyl aminopeptidase 2
1560610_at	0.000327	1.22e-06	-5.00504	5.1545	-0.406707	LOC101929621	uncharacterized LOC101929621
216910_at	0.000331	1.24e-06	-5.00109	5.13762	-0.357859	XPNPEP2	X-prolyl aminopeptidase 2
218949_s_at	0.000338	1.27e-06	-4.99571	5.1147	-0.765436	QRSL1	glutaminyl-tRNA synthase (glutamine-hydrolyzing)-like 1
228837_at	0.000344	1.3e-06	-4.99069	5.09328	-0.719475	TCF4	transcription factor 4
1559072_a_at	0.000352	1.34e-06	-4.98461	5.0674	-0.267577	ELFN2	extracellular leucine rich repeat and fibronectin type III domain containing 2
202548_s_at	0.000364	1.39e-06	-4.97643	5.03259	-0.621386	ARHGEF7	Rho guanine nucleotide exchange factor 7
224507_s_at	0.000381	1.46e-06	-4.96535	4.9855	-0.602478	MGC12916	uncharacterized protein MGC12916
230135_at	0.000382	1.47e-06	-4.96381	4.97896	-0.850597	HHIP	hedgehog interacting protein
227109_at	0.000401	1.55e-06	4.95217	4.9296	0.585515	CYP2R1	cytochrome P450 family 2 subfamily R member 1
54037_at	0.000409	1.6e-06	-4.94649	4.90557	-0.729655	HPS4	HPS4, biogenesis of lysosomal organelles complex 3 subunit 2
226002_at	0.000409	1.6e-06	-4.94601	4.90355	-0.861311	GAB1	GRB2 associated binding protein 1
203753_at	0.000414	1.63e-06	-4.94234	4.88801	-0.912228	TCF4	transcription factor 4
225227_at	0.000414	1.64e-06	-4.94067	4.88093	-1.91402	SKIL	SKI-like proto-oncogene
203820_s_at	0.000414	1.64e-06	4.94005	4.87832	1.24606	IGF2BP3	insulin like growth factor 2 mRNA binding protein 3
237466_s_at	0.000415	1.66e-06	-4.93829	4.87088	-0.921055	HHIP	hedgehog interacting protein
201384_s_at	0.000426	1.71e-06	4.93095	4.8399	0.549004	NBR1	NBR1, autophagy cargo receptor
209659_s_at	0.000426	1.71e-06	4.93077	4.83914	0.392977	CDC16	cell division cycle 16
222146_s_at	0.000427	1.73e-06	-4.92931	4.83297	-0.972514	TCF4	transcription factor 4
223314_at	0.000435	1.77e-06	-4.92404	4.81072	-0.626981	TSPAN14	tetraspanin 14
208622_s_at	0.000436	1.78e-06	-4.9226	4.80465	-0.983164	EZR	ezrin
223608_at	0.00047	1.93e-06	-4.90516	4.73123	-1.13028	EFCAB2	EF-hand calcium binding domain 2
206687_s_at	0.000471	1.94e-06	4.90386	4.72574	0.710818	PTPN6	protein tyrosine phosphatase, non-receptor type 6
218138_at	0.000487	2.02e-06	4.89466	4.6871	0.631946	MKKS	McKusick-Kaufman syndrome
225626_at	0.000487	2.02e-06	-4.89447	4.68631	-1.39603	PAG1	phosphoprotein membrane anchor with glycosphingolipid microdomains 1
201655_s_at	0.000503	2.1e-06	4.88654	4.65302	0.600296	HSPG2	heparan sulfate proteoglycan 2
1566363_at	0.000505	2.12e-06	-4.88443	4.64417	-3.05414	DNTT	DNA nucleotidylexotransferase
208015_at	0.000516	2.17e-06	-4.87875	4.62038	-1.21717	SMAD1	SMAD family member 1
230619_at	0.000534	2.25e-06	4.8705	4.58587	0.770819	ARNT	aryl hydrocarbon receptor nuclear translocator
237187_at	0.000534	2.26e-06	-4.86948	4.58159	-0.538	HRK	harakiri, BCL2 interacting protein
216835_s_at	0.000543	2.31e-06	4.86466	4.56147	0.446553	DOK1	docking protein 1
227407_at	0.000563	2.41e-06	-4.85567	4.52393	-0.634059	TAPT1	transmembrane anterior posterior transformation 1
229356_x_at	0.000565	2.44e-06	-4.85342	4.51454	-0.331671	INO80	INO80 complex subunit
212387_at	0.000565	2.45e-06	-4.85228	4.50978	-0.859433	TCF4	transcription factor 4
1555270_a_at	0.000565	2.45e-06	-4.85223	4.5096	-0.441032	WFS1	wolframin ER transmembrane glycoprotein
205840_x_at	0.00057	2.48e-06	-4.84935	4.49757	-0.39167	GH1	growth hormone 1
237143_at	0.000574	2.51e-06	-4.84671	4.48658	-0.408246
224520_s_at	0.000578	2.54e-06	-4.84389	4.47482	-0.361281	BEST3	bestrophin 3
237003_at	0.000578	2.55e-06	-4.84358	4.47353	-0.31051	BEST3	bestrophin 3
225638_at	0.000584	2.59e-06	4.84012	4.45913	0.501193	COA6	cytochrome c oxidase assembly factor 6
224855_at	0.000595	2.64e-06	4.83533	4.43921	0.454033	MIR6741///PYCR2	microRNA 6741///pyrroline-5-carboxylate reductase family member 2
231863_at	0.000605	2.7e-06	-4.83046	4.41896	-0.768016	ING3	inhibitor of growth family member 3
205181_at	0.000626	2.81e-06	4.82132	4.38104	0.666138	ZSCAN9	zinc finger and SCAN domain containing 9
202723_s_at	0.000626	2.81e-06	-4.82125	4.38075	-1.03734	FOXO1	forkhead box O1
33304_at	0.000626	2.83e-06	-4.82023	4.3765	-1.0788	ISG20	interferon stimulated exonuclease gene 20
238646_at	0.000636	2.9e-06	4.81491	4.35445	0.856898
202875_s_at	0.000636	2.9e-06	4.81483	4.35413	0.526172	PBX2	PBX homeobox 2
244054_at	0.000642	2.94e-06	-4.81152	4.34039	-1.15965
225622_at	0.000642	2.95e-06	-4.81107	4.33854	-1.25111	PAG1	phosphoprotein membrane anchor with glycosphingolipid microdomains 1
227461_at	0.000649	2.99e-06	4.80768	4.32451	0.986286	STON2	stonin 2
1566600_at	0.000684	3.17e-06	-4.79504	4.27222	-0.67631
228361_at	0.000684	3.18e-06	-4.79421	4.2688	-0.902696	E2F2	E2F transcription factor 2
200672_x_at	0.000693	3.23e-06	-4.7905	4.2535	-0.424118	SPTBN1	spectrin beta, non-erythrocytic 1
208315_x_at	0.0007	3.28e-06	4.78715	4.23967	0.44414	TRAF3	TNF receptor associated factor 3
209262_s_at	0.000717	3.38e-06	4.78039	4.21177	0.693374	NR2F6	nuclear receptor subfamily 2 group F member 6
224932_at	0.000717	3.38e-06	4.78021	4.21105	0.709749	CHCHD10	coiled-coil-helix-coiled-coil-helix domain containing 10
237772_at	0.000746	3.53e-06	-4.77047	4.17093	-0.631491
235982_at	0.000761	3.62e-06	-4.76502	4.14853	-0.472612	FCRL1	Fc receptor like 1
227522_at	0.000762	3.64e-06	4.76396	4.14417	0.643454	CMBL	carboxymethylenebutenolidase homolog
219458_s_at	0.000774	3.71e-06	4.75969	4.12662	0.515504	NSUN3	NOP2/Sun RNA methyltransferase family member 3
206896_s_at	0.000777	3.74e-06	-4.75795	4.11949	-0.701529	GNG7	G protein subunit gamma 7
229642_at	0.000785	3.79e-06	-4.75474	4.10631	-0.828034	ARHGEF7	Rho guanine nucleotide exchange factor 7
226509_at	0.00079	3.83e-06	4.75234	4.09644	0.486815	ZNF641	zinc finger protein 641
201022_s_at	0.000798	3.88e-06	4.74941	4.08445	0.514171	DSTN	destrin, actin depolymerizing factor
230488_s_at	0.000799	3.9e-06	-4.74816	4.0793	-0.382804	DBH-AS1	DBH antisense RNA 1
217353_at	0.000811	3.97e-06	-4.74404	4.06244	-0.581313
47069_at	0.000826	4.06e-06	4.73902	4.04188	0.729963	PRR5	proline rich 5
1559048_at	0.000832	4.11e-06	-4.73636	4.03101	-0.381919
225250_at	0.000832	4.12e-06	-4.73566	4.02812	-0.506149	STIM2	stromal interaction molecule 2
204730_at	0.000846	4.21e-06	-4.73098	4.00897	-1.28243	RIMS3	regulating synaptic membrane exocytosis 3
204808_s_at	0.000846	4.22e-06	4.73037	4.00648	0.524923	TMEM5	transmembrane protein 5
201865_x_at	0.000879	4.41e-06	-4.72071	3.96705	-0.663043	NR3C1	nuclear receptor subfamily 3 group C member 1
203469_s_at	0.000922	4.64e-06	4.70921	3.92018	0.374169	CDK10	cyclin dependent kinase 10
210145_at	0.000935	4.72e-06	4.70504	3.9032	0.708509	PLA2G4A	phospholipase A2 group IVA
226738_at	0.000941	4.77e-06	4.7028	3.89407	0.37191	WDR81	WD repeat domain 81
212385_at	0.000941	4.79e-06	-4.70204	3.89097	-0.82602	TCF4	transcription factor 4
43544_at	0.000959	4.89e-06	4.69707	3.87079	0.788784	MED16	mediator complex subunit 16
210044_s_at	0.000959	4.91e-06	4.69604	3.86661	0.722987	LYL1	LYL1, basic helix-loop-helix family member
220973_s_at	0.00096	4.93e-06	4.69508	3.86267	0.422091	SHARPIN	SHANK associated RH domain interactor
213891_s_at	0.001	5.16e-06	-4.68486	3.8212	-0.7687	TCF4	transcription factor 4
200921_s_at	0.00103	5.34e-06	-4.67708	3.78967	-0.678669	BTG1	BTG anti-proliferation factor 1
244834_at	0.00103	5.37e-06	4.67586	3.78473	0.521382	RSG1	REM2 and RAB like small GTPase 1
225995_x_at	0.00103	5.39e-06	4.67502	3.78132	0.591624	WASH1///WASH2P	WAS protein family homolog 1///WAS protein family homolog 2 pseudogene
211671_s_at	0.00105	5.5e-06	-4.67033	3.76233	-0.760374	NR3C1	nuclear receptor subfamily 3 group C member 1
209199_s_at	0.00107	5.63e-06	-4.66495	3.74058	-0.59513	MEF2C	myocyte enhancer factor 2C
219376_at	0.00108	5.7e-06	4.66229	3.72985	0.643577	ZNF322	zinc finger protein 322
48531_at	0.00108	5.73e-06	4.66094	3.7244	0.410032	TNIP2	TNFAIP3 interacting protein 2
238804_at	0.00108	5.75e-06	-4.66018	3.72133	-0.435865
206487_at	0.00108	5.78e-06	-4.65905	3.71674	-0.386098	SUN1	Sad1 and UNC84 domain containing 1
1564886_at	0.00108	5.79e-06	-4.65855	3.71474	-0.369442
203556_at	0.00109	5.84e-06	-4.65662	3.70695	-0.778353	ZHX2	zinc fingers and homeoboxes 2
226222_at	0.00109	5.86e-06	-4.65601	3.70448	-0.533383	RIC1	RIC1 homolog, RAB6A GEF complex partner 1
212727_at	0.0011	5.92e-06	-4.65346	3.69421	-0.421936	DLG3	discs large MAGUK scaffold protein 3
244868_at	0.00113	6.12e-06	-4.64618	3.66483	-0.837533
206772_at	0.00113	6.14e-06	4.64528	3.66122	2.05217	PTH2R	parathyroid hormone 2 receptor
212769_at	0.00114	6.23e-06	4.64179	3.64716	0.568065	TLE3	transducin like enhancer of split 3
243807_at	0.00114	6.24e-06	4.6415	3.64599	0.267433	NCOA7	nuclear receptor coactivator 7
240927_at	0.00115	6.31e-06	-4.63921	3.63677	-1.16026
1553158_at	0.0013	7.16e-06	4.6099	3.51912	0.242245	CEP19	centrosomal protein 19
235359_at	0.0013	7.17e-06	4.60977	3.51861	0.688048	NRROS	negative regulator of reactive oxygen species
201678_s_at	0.0013	7.2e-06	-4.60863	3.51401	-0.515938	HMCES	5-hydroxymethylcytosine (hmC) binding, ES cell-specific
208341_x_at	0.00132	7.35e-06	-4.60406	3.49575	-0.244797	CSH2///CSH1	chorionic somatomammotropin hormone 2///chorionic somatomammotropin hormone 1
1563076_x_at	0.00135	7.53e-06	-4.59856	3.47374	-0.50308
243509_at	0.00135	7.53e-06	-4.59831	3.47277	-1.12249
217920_at	0.00135	7.59e-06	4.5967	3.46631	0.382521	MAN1A2	mannosidase alpha class 1A member 2
202761_s_at	0.00136	7.68e-06	-4.59384	3.4549	-0.533189	SYNE2	spectrin repeat containing nuclear envelope protein 2
220450_at	0.00137	7.75e-06	-4.59194	3.4473	-1.00183
236677_at	0.00138	7.82e-06	-4.58961	3.438	-0.283568	NGB	neuroglobin
211004_s_at	0.00139	7.9e-06	4.58744	3.42936	0.329268	ALDH3B1	aldehyde dehydrogenase 3 family member B1
210948_s_at	0.00143	8.16e-06	-4.57984	3.39907	-0.507138	LEF1	lymphoid enhancer binding factor 1
222344_at	0.00144	8.26e-06	-4.57704	3.38793	-0.989627
1554987_at	0.0015	8.59e-06	-4.56796	3.3518	-0.457556	GOLGA3	golgin A3
207076_s_at	0.00152	8.76e-06	4.56338	3.33361	0.52213	ASS1	argininosuccinate synthase 1
240737_at	0.00155	8.98e-06	-4.55765	3.31086	-0.669746
221250_s_at	0.00156	9.03e-06	-4.55632	3.30557	-0.394653	MXD3	MAX dimerization protein 3
209879_at	0.00159	9.25e-06	4.55085	3.28389	0.710283	SELPLG	selectin P ligand
202382_s_at	0.0016	9.31e-06	4.54943	3.27826	1.19666	GNPDA1	glucosamine-6-phosphate deaminase 1
211325_x_at	0.0016	9.35e-06	4.54845	3.27437	0.36684	DSTNP2	destrin, actin depolymerizing factor pseudogene 2
1562201_x_at	0.0016	9.37e-06	-4.54787	3.27207	-0.374791
236198_at	0.0016	9.4e-06	-4.547	3.26865	-1.28699	LINC01215	long intergenic non-protein coding RNA 1215
223173_at	0.0016	9.47e-06	4.54539	3.26226	0.591819	SPNS1	sphingolipid transporter 1 (putative)
209930_s_at	0.00161	9.52e-06	4.54405	3.25696	0.831877	NFE2	nuclear factor, erythroid 2
226810_at	0.00167	9.98e-06	-4.53329	3.21442	-0.714791	OGFRL1	opioid growth factor receptor like 1
202493_x_at	0.00167	9.98e-06	-4.53312	3.21373	-0.276076	GH1///CSHL1///CSH1	growth hormone 1///chorionic somatomammotropin hormone like 1///chorionic somatomammotropin hormone 1
238063_at	0.00168	1.01e-05	4.531	3.20536	0.657314	TMEM154	transmembrane protein 154
1568745_at	0.00168	1.01e-05	-4.53039	3.20294	-0.250373	LOC646268	hCG1654703
231835_at	0.00168	1.01e-05	4.53027	3.20247	0.804125	FAM213B	family with sequence similarity 213 member B
215164_at	0.00168	1.01e-05	-4.53017	3.20207	-1.00731
226969_at	0.00169	1.03e-05	4.52681	3.18884	0.727833	MTR	5-methyltetrahydrofolate-homocysteine methyltransferase
209101_at	0.0017	1.03e-05	-4.52566	3.18428	-1.3304	CTGF	connective tissue growth factor
202724_s_at	0.00171	1.04e-05	-4.52297	3.17366	-1.04132	FOXO1	forkhead box O1
236286_at	0.00172	1.05e-05	4.52126	3.16695	0.344867	PROCA1	protein interacting with cyclin A1
242123_at	0.00173	1.06e-05	4.51853	3.15619	0.479219	PAQR7	progestin and adipoQ receptor family member 7
223012_at	0.00174	1.07e-05	4.51715	3.15075	0.604839	MIR4746///UBXN6	microRNA 4746///UBX domain protein 6
235502_at	0.00175	1.08e-05	-4.51447	3.1402	-0.527662	PPP2CA	protein phosphatase 2 catalytic subunit alpha
220217_x_at	0.00182	1.12e-05	-4.50549	3.10486	-0.354071	SPANXA2///SPANXC///SPANXA1	SPANX family member A2///SPANX family member C///sperm protein associated with the nucleus, X-linked, family member A1
230493_at	0.00182	1.13e-05	-4.50377	3.09808	-0.996636	SHISA2	shisa family member 2
202064_s_at	0.00182	1.13e-05	4.50349	3.097	0.364816	SEL1L	SEL1L ERAD E3 ligase adaptor subunit
205418_at	0.00182	1.14e-05	4.50292	3.09475	0.641501	FES	FES proto-oncogene, tyrosine kinase
226678_at	0.00183	1.14e-05	4.50162	3.08966	0.387721	UNC13D	unc-13 homolog D
207552_at	0.0019	1.19e-05	-4.49211	3.05233	-0.390521	ATP5G2	ATP synthase, H+ transporting, mitochondrial Fo complex subunit C2 (subunit 9)
225646_at	0.0019	1.2e-05	4.49055	3.04619	0.66844	CTSC	cathepsin C
228383_at	0.00193	1.22e-05	-4.4864	3.02996	-0.406559	PNPLA7	patatin like phospholipase domain containing 7
1569387_at	0.00193	1.22e-05	-4.4862	3.02917	-0.68465	CSGALNACT1	chondroitin sulfate N-acetylgalactosaminyltransferase 1
203759_at	0.00203	1.29e-05	4.47396	2.98126	0.539342	ST3GAL4	ST3 beta-galactoside alpha-2,3-sialyltransferase 4
215028_at	0.00203	1.29e-05	-4.47262	2.97604	-0.472364	SEMA6A	semaphorin 6A
212457_at	0.00203	1.3e-05	4.47212	2.97407	0.520867	TFE3	transcription factor binding to IGHM enhancer 3
226356_at	0.00203	1.3e-05	4.47085	2.9691	0.443053	MIGA2	mitoguardin 2
209804_at	0.00207	1.33e-05	4.46657	2.95242	0.593813	DCLRE1A	DNA cross-link repair 1A
215907_at	0.00207	1.33e-05	-4.46543	2.94794	-0.544859
210749_x_at	0.00207	1.34e-05	-4.46406	2.94262	-0.427603	MIR4640///DDR1	microRNA 4640///discoidin domain receptor tyrosine kinase 1
210933_s_at	0.00207	1.34e-05	4.46397	2.94224	0.450286	FSCN1	fascin actin-bundling protein 1
228315_at	0.00207	1.35e-05	4.46325	2.93944	1.01195	ZMAT3	zinc finger matrin-type 3
244475_at	0.00207	1.35e-05	-4.46319	2.93919	-0.368733
235278_at	0.00209	1.37e-05	-4.45975	2.92581	-0.899208	MACROD2	MACRO domain containing 2
1566656_a_at	0.00212	1.39e-05	-4.45544	2.90898	-0.295617	LOC100507654	uncharacterized LOC100507654
203882_at	0.00214	1.4e-05	4.45314	2.90005	0.841527	IRF9	interferon regulatory factor 9
209193_at	0.00218	1.44e-05	4.44742	2.87776	0.646656	PIM1	Pim-1 proto-oncogene, serine/threonine kinase
222597_at	0.00218	1.44e-05	4.44692	2.87584	0.561307	SNAP29	synaptosome associated protein 29
225740_x_at	0.00219	1.46e-05	-4.44412	2.86496	-0.609976	MDM4	MDM4, p53 regulator
223887_at	0.00219	1.46e-05	-4.44385	2.86391	-0.583794	GPR132	G protein-coupled receptor 132
239069_s_at	0.00219	1.46e-05	4.44338	2.86207	0.727335
203807_x_at	0.00219	1.46e-05	-4.44318	2.86128	-0.333895	GH1///CSHL1///CSH2///CSH1	growth hormone 1///chorionic somatomammotropin hormone like 1///chorionic somatomammotropin hormone 2///chorionic somatomammotropin hormone 1
218510_x_at	0.00219	1.47e-05	-4.44263	2.85915	-0.771458	FAM134B	family with sequence similarity 134 member B
234801_s_at	0.00227	1.52e-05	-4.43371	2.82452	-0.440941	ACSS1	acyl-CoA synthetase short-chain family member 1
217028_at	0.00227	1.53e-05	-4.43345	2.8235	-0.995159	CXCR4	C-X-C motif chemokine receptor 4
204981_at	0.00233	1.57e-05	4.42687	2.798	0.528405	SLC22A18	solute carrier family 22 member 18
209295_at	0.00235	1.59e-05	4.42386	2.78631	0.786565	TNFRSF10B	TNF receptor superfamily member 10b
244874_at	0.00237	1.61e-05	-4.42148	2.77712	-0.370472	CHST15	carbohydrate (N-acetylgalactosamine 4-sulfate 6-O) sulfotransferase 15
1562380_at	0.00239	1.63e-05	-4.41771	2.76251	-0.168517
214698_at	0.00239	1.63e-05	4.4176	2.76208	0.366479	PTBP3	polypyrimidine tract binding protein 3
202054_s_at	0.0024	1.64e-05	4.41578	2.75505	0.639805	ALDH3A2	aldehyde dehydrogenase 3 family member A2
224912_at	0.00247	1.7e-05	-4.40818	2.7257	-0.676938	TTC7A	tetratricopeptide repeat domain 7A
218431_at	0.00247	1.7e-05	4.4079	2.72461	0.433642	VIPAS39	VPS33B interacting protein, apical-basolateral polarity regulator, spe-39 homolog
206675_s_at	0.0025	1.72e-05	-4.40444	2.71124	-0.607364	SKIL	SKI-like proto-oncogene
223732_at	0.00255	1.77e-05	-4.39836	2.6878	-0.614082	SLC23A1	solute carrier family 23 member 1
211833_s_at	0.00255	1.77e-05	4.39814	2.68695	0.728394	BAX	BCL2 associated X, apoptosis regulator
233929_x_at	0.00268	1.86e-05	4.38619	2.64094	0.743052	MIR6859-1///MIR6859-2///LOC101930154///LOC100288778///WASH1///WASH7P///WASH2P///WASH3P	microRNA 6859-1///microRNA 6859-2///WAS protein family homolog 6-like///WAS protein family homolog 1 pseudogene///WAS protein family homolog 1///WAS protein family homolog 7 pseudogene///WAS protein family homolog 2 pseudogene///WAS protein family homolog 3 pseudogene
238479_at	0.00268	1.87e-05	-4.38507	2.63661	-0.477802	DCUN1D5	defective in cullin neddylation 1 domain containing 5
221586_s_at	0.00269	1.88e-05	-4.38371	2.6314	-0.569382	E2F5	E2F transcription factor 5
236100_at	0.00273	1.92e-05	-4.37948	2.61512	-0.269761	FBXO10	F-box protein 10
202970_at	0.00275	1.93e-05	-4.37753	2.60764	-0.332951	DYRK2	dual specificity tyrosine phosphorylation regulated kinase 2
1556474_a_at	0.00276	1.94e-05	-4.37621	2.6026	-1.61311	LOC285097	uncharacterized FLJ38379
208069_x_at	0.00279	1.97e-05	-4.37273	2.58924	-0.35071	GH2///GH1///CSHL1///CSH1	growth hormone 2///growth hormone 1///chorionic somatomammotropin hormone like 1///chorionic somatomammotropin hormone 1
1553268_at	0.00279	1.98e-05	-4.37156	2.58474	-0.303315	RHBDL3	rhomboid like 3
201836_s_at	0.00279	1.98e-05	4.37141	2.58416	0.627712	SUPT7L	SPT7-like STAGA complex gamma subunit
204698_at	0.00279	1.98e-05	-4.37099	2.58254	-1.12379	ISG20	interferon stimulated exonuclease gene 20
223960_s_at	0.00279	1.99e-05	4.37046	2.58051	0.58946	CDIP1	cell death inducing p53 target 1
226340_x_at	0.0028	2e-05	4.36852	2.57307	0.706364	MIR6859-1///MIR6859-2///LOC101930154///LOC100288778///WASH1///WASH7P///WASH2P///WASH3P	microRNA 6859-1///microRNA 6859-2///WAS protein family homolog 6-like///WAS protein family homolog 1 pseudogene///WAS protein family homolog 1///WAS protein family homolog 7 pseudogene///WAS protein family homolog 2 pseudogene///WAS protein family homolog 3 pseudogene
216588_at	0.0028	2.01e-05	-4.36775	2.57013	-0.159256
227856_at	0.0028	2.02e-05	-4.36718	2.56794	-0.696154	C4orf32	chromosome 4 open reading frame 32
244230_at	0.0028	2.02e-05	-4.36686	2.56671	-0.836768
227221_at	0.0028	2.02e-05	4.36672	2.56617	0.75062	ZMAT3	zinc finger matrin-type 3
1556473_at	0.00289	2.09e-05	-4.35811	2.53321	-0.959479	LOC285097	uncharacterized FLJ38379
1566485_at	0.0029	2.11e-05	-4.35682	2.52828	-0.56705
229248_at	0.0029	2.12e-05	-4.35566	2.52384	-0.304358	UCHL5	ubiquitin C-terminal hydrolase L5
220144_s_at	0.0029	2.12e-05	4.35511	2.52174	0.486845	ANKEF1	ankyrin repeat and EF-hand domain containing 1
204569_at	0.0029	2.12e-05	-4.35499	2.52127	-0.53994	ICK	intestinal cell (MAK-like) kinase
206660_at	0.00291	2.13e-05	-4.35349	2.51555	-1.33962	IGLL1	immunoglobulin lambda like polypeptide 1
221840_at	0.00292	2.14e-05	-4.35235	2.5112	-1.04143	PTPRE	protein tyrosine phosphatase, receptor type E
222468_at	0.00292	2.15e-05	4.35146	2.5078	0.433281	KIAA0319L	KIAA0319 like
242551_at	0.00297	2.19e-05	-4.34692	2.49044	-0.949932
225035_x_at	0.00297	2.2e-05	4.34602	2.48701	0.750734	LOC102723897///MIR6859-1///MIR6859-2///LOC101930154///LOC100288778///WASH1///WASH7P///WASH2P///WASH3P	WAS protein family homolog 2-like///microRNA 6859-1///microRNA 6859-2///WAS protein family homolog 6-like///WAS protein family homolog 1 pseudogene///WAS protein family homolog 1///WAS protein family homolog 7 pseudogene///WAS protein family homolog 2 pseudogene///WAS protein family homolog 3 pseudogene
234485_at	0.00302	2.24e-05	-4.34158	2.47006	-0.482403
231270_at	0.00302	2.25e-05	4.34129	2.46897	0.784699	LOC100507258///CA13	uncharacterized LOC100507258///carbonic anhydrase 13
209001_s_at	0.00302	2.25e-05	4.34064	2.4665	0.320321	ANAPC13	anaphase promoting complex subunit 13
201331_s_at	0.00303	2.27e-05	4.33914	2.46075	0.420743	STAT6	signal transducer and activator of transcription 6
226557_at	0.00303	2.27e-05	4.33881	2.45951	0.46798	TTC5	tetratricopeptide repeat domain 5
228346_at	0.00303	2.28e-05	4.33819	2.45716	0.439401	ZNF844	zinc finger protein 844
200671_s_at	0.00303	2.29e-05	-4.33712	2.45308	-0.384125	SPTBN1	spectrin beta, non-erythrocytic 1
219114_at	0.00304	2.3e-05	4.3359	2.44843	0.338549	C3orf18	chromosome 3 open reading frame 18
221882_s_at	0.00304	2.3e-05	4.33558	2.44719	0.513661	TMEM8A	transmembrane protein 8A
227840_at	0.00304	2.31e-05	4.33471	2.4439	0.50468	C2orf76	chromosome 2 open reading frame 76
211373_s_at	0.00308	2.34e-05	4.33127	2.43077	0.710236	PSEN2	presenilin 2
226862_at	0.00308	2.35e-05	4.33055	2.42804	0.320534	MBD1	methyl-CpG binding domain protein 1
215182_x_at	0.00309	2.36e-05	-4.32935	2.42349	-0.355778
212403_at	0.0031	2.37e-05	4.32794	2.4181	0.453743	UBE3B	ubiquitin protein ligase E3B
201866_s_at	0.00314	2.42e-05	-4.32341	2.40088	-0.624836	NR3C1	nuclear receptor subfamily 3 group C member 1
206593_s_at	0.00314	2.43e-05	4.32268	2.3981	0.493183	MED22	mediator complex subunit 22
204581_at	0.00314	2.43e-05	-4.32244	2.39721	-0.590811	CD22	CD22 molecule
201140_s_at	0.00314	2.43e-05	4.32228	2.39658	0.359243	RAB5C	RAB5C, member RAS oncogene family
1564253_at	0.00315	2.44e-05	-4.3212	2.39249	-0.21437	LOC285766	uncharacterized LOC285766
213191_at	0.00316	2.46e-05	4.3194	2.38566	0.406087	TICAM1	toll like receptor adaptor molecule 1
230282_at	0.00317	2.48e-05	-4.3179	2.37994	-0.32489	TSPAN3	tetraspanin 3
236347_at	0.00317	2.48e-05	4.31762	2.37891	0.50452	MMAA	methylmalonic aciduria (cobalamin deficiency) cblA type
215859_at	0.00317	2.48e-05	-4.31762	2.37887	-0.298533	NCLN	nicalin
215148_s_at	0.00319	2.5e-05	4.31541	2.37052	0.426737	APBA3	amyloid beta precursor protein binding family A member 3
219517_at	0.00323	2.55e-05	-4.31116	2.35438	-0.366984	ELL3	elongation factor for RNA polymerase II 3
1554834_a_at	0.00323	2.55e-05	-4.31098	2.3537	-0.439496	RASSF5	Ras association domain family member 5
227679_at	0.00326	2.57e-05	4.3084	2.34392	0.433062	HDAC11	histone deacetylase 11
1552633_at	0.00328	2.6e-05	-4.30618	2.3355	-0.437762	ZNF101	zinc finger protein 101
217837_s_at	0.00329	2.61e-05	4.30516	2.33165	0.499937	RNF103-CHMP3///CHMP3	RNF103-CHMP3 readthrough///charged multivesicular body protein 3
242714_at	0.00329	2.62e-05	4.30382	2.32655	0.853212	LOC101928429	uncharacterized LOC101928429
214172_x_at	0.00329	2.63e-05	4.30367	2.32598	0.46015	RYK	receptor-like tyrosine kinase
208357_x_at	0.00329	2.63e-05	-4.30283	2.32281	-0.282582	CSH1	chorionic somatomammotropin hormone 1
39248_at	0.00329	2.63e-05	4.30279	2.32265	1.08574	AQP3	aquaporin 3 (Gill blood group)
225598_at	0.00333	2.67e-05	4.29939	2.30979	0.623488	SLC45A4	solute carrier family 45 member 4
230671_at	0.00333	2.68e-05	-4.29842	2.30614	-0.549179
206209_s_at	0.00333	2.69e-05	-4.29805	2.30474	-0.417597	CA4	carbonic anhydrase 4
227853_at	0.00335	2.71e-05	4.29576	2.29606	0.416759	PLBD2	phospholipase B domain containing 2
222228_s_at	0.00335	2.72e-05	4.29537	2.29458	0.363261	ALKBH4	alkB homolog 4, lysine demethylase
1568598_at	0.0034	2.76e-05	-4.29139	2.27953	-0.33208	KAZALD1	Kazal type serine peptidase inhibitor domain 1
224032_x_at	0.0034	2.76e-05	-4.29116	2.27867	-0.323941	SPANXA2///SPANXA1	SPANX family member A2///sperm protein associated with the nucleus, X-linked, family member A1
212798_s_at	0.00343	2.8e-05	4.28826	2.26772	0.41509	ANKMY2	ankyrin repeat and MYND domain containing 2
203068_at	0.0035	2.86e-05	4.28261	2.24639	0.557134	KLHL21	kelch like family member 21
217422_s_at	0.0035	2.87e-05	-4.28189	2.24369	-0.278675	CD22	CD22 molecule
217284_x_at	0.00351	2.89e-05	-4.28071	2.23924	-0.313468	SERHL2	serine hydrolase-like 2
235674_at	0.00351	2.89e-05	-4.2804	2.23807	-0.507149
239441_at	0.00353	2.92e-05	4.27819	2.22975	0.377257	ZNF780A	zinc finger protein 780A
207392_x_at	0.00356	2.94e-05	-4.27597	2.22137	-0.323794	UGT2B15	UDP glucuronosyltransferase family 2 member B15
203925_at	0.00366	3.04e-05	4.26838	2.19281	0.609414	GCLM	glutamate-cysteine ligase modifier subunit
41329_at	0.00367	3.05e-05	4.26753	2.1896	0.461478	SCYL3	SCY1 like pseudokinase 3
229758_at	0.00368	3.06e-05	4.26647	2.18563	0.44223	TIGD5	tigger transposable element derived 5
227819_at	0.00368	3.07e-05	-4.26572	2.18283	-0.391672	LGR6	leucine rich repeat containing G protein-coupled receptor 6
220134_x_at	0.00369	3.1e-05	4.26332	2.17381	0.504622	EVA1B	eva-1 homolog B
216148_at	0.00369	3.1e-05	-4.26301	2.17264	-0.175016
235852_at	0.00369	3.11e-05	4.26286	2.17206	1.12755	STON2	stonin 2
203076_s_at	0.00369	3.11e-05	4.26277	2.17171	0.428986	SMAD2	SMAD family member 2
202451_at	0.00369	3.11e-05	4.26257	2.17097	0.51244	GTF2H1	general transcription factor IIH subunit 1
228775_at	0.0037	3.13e-05	4.26089	2.16467	0.444786	EMC3	ER membrane protein complex subunit 3
208072_s_at	0.0037	3.14e-05	-4.26047	2.1631	-0.415118	DGKD	diacylglycerol kinase delta
201242_s_at	0.00374	3.19e-05	4.25666	2.14878	1.08673	ATP1B1	ATPase Na+/K+ transporting subunit beta 1
1553993_s_at	0.00374	3.19e-05	4.25649	2.14816	0.77253	MIR6800///MED25	microRNA 6800///mediator complex subunit 25
225229_at	0.00374	3.19e-05	-4.25624	2.14722	-0.604416	AFF4	AF4/FMR2 family member 4
236199_at	0.00377	3.22e-05	-4.25378	2.13798	-0.264583
45687_at	0.00377	3.24e-05	4.25236	2.13267	0.340454	PRR14	proline rich 14
203042_at	0.00377	3.25e-05	4.25207	2.13157	0.626848	LAMP2	lysosomal associated membrane protein 2
227798_at	0.00377	3.25e-05	-4.25185	2.13075	-0.880963	SMAD1	SMAD family member 1
226017_at	0.00377	3.25e-05	-4.25167	2.13008	-0.540973	CMTM7	CKLF like MARVEL transmembrane domain containing 7
218107_at	0.00377	3.25e-05	4.25149	2.1294	0.491275	WDR26	WD repeat domain 26
218144_s_at	0.00379	3.28e-05	4.24963	2.12243	0.384831	INF2	inverted formin, FH2 and WH2 domain containing
228340_at	0.00382	3.31e-05	4.24714	2.11311	0.514348	TLE3	transducin like enhancer of split 3
238025_at	0.00384	3.34e-05	4.24542	2.10667	0.610526	MLKL	mixed lineage kinase domain like
225289_at	0.00385	3.35e-05	4.24414	2.10184	0.48221	STAT3	signal transducer and activator of transcription 3
212489_at	0.00387	3.38e-05	-4.24245	2.09553	-0.889648	COL5A1	collagen type V alpha 1 chain
225756_at	0.00392	3.43e-05	-4.23884	2.08203	-0.441377	LOC400927-CSNK1E///CSNK1E	LOC400927-CSNK1E readthrough///casein kinase 1 epsilon
243871_at	0.00399	3.49e-05	-4.23424	2.06485	-0.507266	LOC100130476	uncharacterized LOC100130476
218402_s_at	0.00402	3.53e-05	-4.23189	2.05605	-0.642495	HPS4	HPS4, biogenesis of lysosomal organelles complex 3 subunit 2
235434_at	0.00402	3.53e-05	4.23136	2.05408	0.567743	CCDC134	coiled-coil domain containing 134
201315_x_at	0.00402	3.54e-05	4.23064	2.05139	0.61936	IFITM2	interferon induced transmembrane protein 2
226063_at	0.00402	3.55e-05	4.23015	2.04958	0.618138	VAV2	vav guanine nucleotide exchange factor 2
225725_at	0.00402	3.56e-05	4.22939	2.04671	0.809638	ZMAT3	zinc finger matrin-type 3
203055_s_at	0.00407	3.61e-05	4.22624	2.03497	0.338612	LOC100505585///ARHGEF1	uncharacterized LOC100505585///Rho guanine nucleotide exchange factor 1
1554367_at	0.00407	3.61e-05	-4.22573	2.03307	-0.3844	CALHM1	calcium homeostasis modulator 1
204076_at	0.00408	3.63e-05	-4.22443	2.02821	-0.601359	ENTPD4	ectonucleoside triphosphate diphosphohydrolase 4
217827_s_at	0.00408	3.65e-05	4.22349	2.02471	0.413836	SPG21	spastic paraplegia 21 (autosomal recessive, Mast syndrome)
1559864_at	0.00408	3.66e-05	-4.22264	2.02153	-0.389342	LCN6	lipocalin 6
233475_at	0.00408	3.66e-05	-4.22239	2.02062	-0.351958	MGC32805	uncharacterized LOC153163
205842_s_at	0.00408	3.67e-05	4.22174	2.0182	0.611997	JAK2	Janus kinase 2
221773_at	0.00408	3.67e-05	-4.22171	2.01808	-0.846555	ELK3	ELK3, ETS transcription factor
215500_at	0.00409	3.7e-05	-4.22033	2.01295	-0.251935	SNX29	sorting nexin 29
201338_x_at	0.00409	3.7e-05	4.22009	2.01205	0.306028	GTF3A	general transcription factor IIIA
220921_at	0.00409	3.7e-05	-4.22002	2.01179	-0.469487	SPANXB1	SPANX family member B1
219057_at	0.00409	3.71e-05	4.21948	2.00976	0.252679	RABEP2	rabaptin, RAB GTPase binding effector protein 2
210370_s_at	0.00409	3.72e-05	-4.21864	2.00666	-0.250118	LY9	lymphocyte antigen 9
1562311_at	0.0042	3.83e-05	-4.2116	1.98045	-0.202616
205270_s_at	0.0042	3.83e-05	4.2113	1.97933	0.53314	LCP2	lymphocyte cytosolic protein 2
244135_at	0.0042	3.84e-05	-4.21078	1.97738	-0.247817	LOC101929229	uncharacterized LOC101929229
220999_s_at	0.00421	3.86e-05	-4.20983	1.97384	-0.689795	CYFIP2	cytoplasmic FMR1 interacting protein 2
204120_s_at	0.00422	3.87e-05	-4.20893	1.97049	-0.801734	ADK	adenosine kinase
204394_at	0.00423	3.9e-05	4.20732	1.96454	0.481701	SLC43A1	solute carrier family 43 member 1
228991_at	0.00424	3.91e-05	-4.20631	1.96078	-0.554544	CDK13	cyclin dependent kinase 13
218151_x_at	0.00424	3.91e-05	4.20626	1.96057	0.363026	SLC52A2	solute carrier family 52 member 2
1560787_at	0.00429	3.97e-05	4.20256	1.94683	0.273575	LOC101929143	uncharacterized LOC101929143
1569832_at	0.00436	4.04e-05	-4.19823	1.93078	-0.220504	LOC100131655	uncharacterized LOC100131655
216727_at	0.00442	4.11e-05	-4.19437	1.91647	-0.559758	STK38	serine/threonine kinase 38
209959_at	0.00442	4.11e-05	-4.19391	1.91475	-1.93939	NR4A3	nuclear receptor subfamily 4 group A member 3
227999_at	0.00442	4.13e-05	4.19313	1.91185	0.52877	PWWP2B	PWWP domain containing 2B
239265_at	0.00447	4.18e-05	4.19021	1.90103	0.722046	SLC35G1	solute carrier family 35 member G1
1559867_at	0.00447	4.18e-05	-4.18984	1.89967	-0.292824
208991_at	0.00448	4.2e-05	4.18857	1.89498	0.462283	STAT3	signal transducer and activator of transcription 3
217234_s_at	0.00448	4.22e-05	-4.18784	1.89227	-0.84988	EZR	ezrin
238628_s_at	0.00448	4.22e-05	4.18739	1.89059	0.34223	TRAPPC2L	trafficking protein particle complex 2 like
204651_at	0.00456	4.3e-05	-4.183	1.87434	-0.409104	NRF1	nuclear respiratory factor 1
225867_at	0.00457	4.32e-05	-4.18186	1.87015	-0.249492	VASN	vasorin
218532_s_at	0.00461	4.39e-05	-4.17813	1.85636	-1.09906	FAM134B	family with sequence similarity 134 member B
217948_at	0.00461	4.4e-05	4.17753	1.85414	0.407881	FAM127B	family with sequence similarity 127 member B
226379_s_at	0.00461	4.4e-05	4.17736	1.85352	0.25714	C19orf25	chromosome 19 open reading frame 25
216497_at	0.00461	4.4e-05	-4.1773	1.85328	-0.682634
219753_at	0.00461	4.41e-05	-4.17698	1.85212	-0.651948	STAG3	stromal antigen 3
225763_at	0.00461	4.41e-05	-4.17662	1.85077	-0.710268	RCSD1	RCSD domain containing 1
221732_at	0.00464	4.44e-05	4.17487	1.8443	0.439502	CANT1	calcium activated nucleotidase 1
222062_at	0.00464	4.45e-05	4.17423	1.84197	0.613586	IL27RA	interleukin 27 receptor subunit alpha
205645_at	0.00464	4.46e-05	4.17378	1.8403	0.45741	REPS2	RALBP1 associated Eps domain containing 2
222469_s_at	0.00465	4.48e-05	4.17261	1.83596	0.437605	TOLLIP	toll interacting protein
205878_at	0.00465	4.49e-05	4.17216	1.8343	0.399325	POU6F1	POU class 6 homeobox 1
215257_at	0.00466	4.51e-05	-4.17129	1.83109	-0.225281	ERGIC3	ERGIC and golgi 3
206886_x_at	0.00466	4.52e-05	-4.1705	1.82819	-0.361046	GH1	growth hormone 1
204401_at	0.00466	4.53e-05	4.17025	1.82726	0.596994	KCNN4	potassium calcium-activated channel subfamily N member 4
217847_s_at	0.00466	4.54e-05	4.16969	1.82519	0.339019	THRAP3	thyroid hormone receptor associated protein 3
1559989_at	0.00469	4.57e-05	-4.16782	1.81831	-0.306639	TPM4	tropomyosin 4
236023_at	0.00469	4.58e-05	-4.16713	1.81577	-0.473121	CDK9	cyclin dependent kinase 9
48106_at	0.00473	4.63e-05	4.16482	1.80724	0.558443	SLC48A1	solute carrier family 48 member 1
204943_at	0.00473	4.63e-05	-4.1645	1.80604	-0.338042	ADAM12	ADAM metallopeptidase domain 12
203244_at	0.00477	4.68e-05	4.16175	1.79594	0.366791	PEX5	peroxisomal biogenesis factor 5
225628_s_at	0.0048	4.73e-05	4.15941	1.78732	0.291616	MLLT6	MLLT6, PHD finger domain containing
243516_at	0.0048	4.73e-05	-4.15917	1.78643	-0.293035
1558605_at	0.00481	4.75e-05	4.15821	1.78288	0.889774
201884_at	0.00482	4.77e-05	-4.15753	1.78041	-0.266782	CEACAM5	carcinoembryonic antigen related cell adhesion molecule 5
227980_at	0.00482	4.78e-05	4.1568	1.7777	0.616929	ZNF322	zinc finger protein 322
209460_at	0.00491	4.9e-05	4.15077	1.75552	0.669495	ABAT	4-aminobutyrate aminotransferase
225655_at	0.00491	4.9e-05	-4.15072	1.75536	-1.09294	UHRF1	ubiquitin like with PHD and ring finger domains 1
220560_at	0.00491	4.91e-05	4.15016	1.75328	0.839682	C11orf21	chromosome 11 open reading frame 21
228257_at	0.00491	4.91e-05	4.15008	1.75298	0.282424	ANKRD52	ankyrin repeat domain 52
218316_at	0.00491	4.92e-05	4.14942	1.75058	0.426656	TIMM9	translocase of inner mitochondrial membrane 9
241355_at	0.00491	4.94e-05	-4.14863	1.74768	-0.474681	HR	hair growth associated
1567663_at	0.00491	4.94e-05	4.14852	1.74726	0.148784
213791_at	0.00491	4.95e-05	-4.14811	1.74576	-0.306677	PENK	proenkephalin
221938_x_at	0.00491	4.95e-05	4.14801	1.7454	0.437812	MED16	mediator complex subunit 16
1554909_at	0.00492	4.97e-05	-4.14722	1.74247	-0.192719	CCDC36	coiled-coil domain containing 36
231547_at	0.00492	4.98e-05	4.14669	1.74054	0.316105	ZBTB37	zinc finger and BTB domain containing 37
227766_at	0.00492	4.99e-05	-4.14607	1.73828	-0.858552	LIG4	DNA ligase 4
202180_s_at	0.00492	5e-05	4.14567	1.73681	0.559681	MVP	major vault protein
232431_at	0.00495	5.03e-05	-4.14412	1.73113	-1.20255	NR3C1	nuclear receptor subfamily 3 group C member 1
202866_at	0.00496	5.06e-05	-4.14277	1.72615	-0.33134	DNAJB12	DnaJ heat shock protein family (Hsp40) member B12
238191_at	0.00496	5.07e-05	4.14223	1.72417	0.557973	SDHC	succinate dehydrogenase complex subunit C
217877_s_at	0.00496	5.08e-05	4.14166	1.72208	0.407018	GPBP1L1	GC-rich promoter binding protein 1 like 1
223650_s_at	0.00496	5.08e-05	4.14153	1.72162	0.509441	NRBF2	nuclear receptor binding factor 2
1569065_s_at	0.005	5.13e-05	-4.13902	1.71242	-0.214382	C15orf62	chromosome 15 open reading frame 62
217794_at	0.005	5.14e-05	4.13874	1.71137	0.289056	PRR13	proline rich 13
1557706_at	0.005	5.15e-05	-4.13819	1.70936	-0.558245	ZHX2	zinc fingers and homeoboxes 2
201572_x_at	0.00506	5.23e-05	4.13438	1.69541	0.317084	DCTD	dCMP deaminase
214946_x_at	0.00506	5.23e-05	4.13437	1.69538	0.316371	LOC101930591///FAM21A///FAM21C	uncharacterized LOC101930591///family with sequence similarity 21 member A///family with sequence similarity 21 member C
231212_x_at	0.00506	5.24e-05	-4.1339	1.69363	-0.319354
205687_at	0.00506	5.25e-05	4.13362	1.69262	0.551862	UBFD1	ubiquitin family domain containing 1
207525_s_at	0.00508	5.27e-05	4.13227	1.68769	0.357229	GIPC1	GIPC PDZ domain containing family member 1
203468_at	0.00513	5.34e-05	4.129	1.67572	0.478556	CDK10	cyclin dependent kinase 10
206940_s_at	0.00513	5.35e-05	-4.12886	1.67521	-0.57626	POU4F1	POU class 4 homeobox 1
204046_at	0.00516	5.39e-05	4.12679	1.66763	0.416075	PLCB2	phospholipase C beta 2
207071_s_at	0.00519	5.43e-05	4.12486	1.66055	0.396172	ACO1	aconitase 1
218450_at	0.00521	5.46e-05	4.12386	1.65691	0.667087	HEBP1	heme binding protein 1
228624_at	0.00521	5.47e-05	4.12299	1.65372	0.551276	TMEM144	transmembrane protein 144
227777_at	0.00522	5.49e-05	-4.12236	1.65143	-0.456996
229269_x_at	0.00526	5.54e-05	4.11986	1.6423	0.466239	SSBP4	single stranded DNA binding protein 4
228976_at	0.00529	5.58e-05	-4.11808	1.63581	-0.417346	ICOSLG	inducible T-cell costimulator ligand
242834_at	0.00531	5.61e-05	-4.1169	1.63149	-0.28919	UBA6	ubiquitin like modifier activating enzyme 6
212872_s_at	0.00531	5.64e-05	4.11572	1.6272	0.487469	MED20	mediator complex subunit 20
203708_at	0.00531	5.64e-05	-4.1155	1.6264	-1.48519	PDE4B	phosphodiesterase 4B
210911_at	0.00531	5.65e-05	-4.11527	1.62555	-0.287634	ID2B	inhibitor of DNA binding 2B, HLH protein (pseudogene)
226218_at	0.00531	5.66e-05	-4.11478	1.62377	-1.57286	IL7R	interleukin 7 receptor
203450_at	0.00535	5.71e-05	4.11259	1.61576	0.445114	CBY1	chibby family member 1, beta catenin antagonist
216321_s_at	0.00535	5.71e-05	-4.11229	1.61469	-0.66822	NR3C1	nuclear receptor subfamily 3 group C member 1
216943_at	0.00535	5.72e-05	-4.11188	1.61318	-0.376247
222867_s_at	0.00535	5.73e-05	4.11147	1.61169	0.471044	MED31	mediator complex subunit 31
219168_s_at	0.00538	5.78e-05	4.10953	1.60462	0.472677	PRR5	proline rich 5
1558168_at	0.00539	5.79e-05	-4.1088	1.60197	-0.2273	H1FX-AS1	H1FX antisense RNA 1
1561625_at	0.00539	5.82e-05	-4.10772	1.59804	-0.214795	LOC101928565	uncharacterized LOC101928565
1554419_x_at	0.00539	5.82e-05	-4.10759	1.59756	-0.283193	GGNBP2	gametogenetin binding protein 2
230860_at	0.00539	5.83e-05	4.10717	1.596	0.596531	CEP19	centrosomal protein 19
222817_at	0.00543	5.88e-05	4.10519	1.58882	0.57544	HSD3B7	hydroxy-delta-5-steroid dehydrogenase, 3 beta- and steroid delta-isomerase 7
205295_at	0.00557	6.05e-05	-4.09812	1.56308	-0.291676	CKMT2	creatine kinase, mitochondrial 2
233373_at	0.00567	6.16e-05	-4.09346	1.54616	-0.157346
219406_at	0.00572	6.22e-05	4.09095	1.53703	0.317904	C1orf50	chromosome 1 open reading frame 50
35846_at	0.00572	6.24e-05	4.09025	1.53451	0.399898	THRA	thyroid hormone receptor, alpha
204684_at	0.00572	6.26e-05	-4.08955	1.53195	-0.312834	NPTX1	neuronal pentraxin 1
223382_s_at	0.00572	6.26e-05	4.08927	1.53095	0.644698	ZNRF1	zinc and ring finger 1, E3 ubiquitin protein ligase
219707_at	0.00572	6.27e-05	4.08911	1.53035	0.339211	CPNE7	copine 7
218322_s_at	0.00582	6.39e-05	4.08415	1.51235	0.406832	ACSL5	acyl-CoA synthetase long-chain family member 5
203372_s_at	0.00582	6.39e-05	-4.084	1.51183	-1.11482	SOCS2	suppressor of cytokine signaling 2
223983_s_at	0.00582	6.41e-05	4.08359	1.51035	0.445243	C19orf12	chromosome 19 open reading frame 12
226735_at	0.00582	6.41e-05	-4.08321	1.50896	-0.495139	TAPT1	transmembrane anterior posterior transformation 1
230397_at	0.00587	6.48e-05	-4.08048	1.49908	-0.289911	SAR1B	secretion associated Ras related GTPase 1B
1559340_at	0.0059	6.54e-05	-4.07835	1.49135	-0.246926
241367_at	0.0059	6.55e-05	-4.07811	1.49047	-0.246945	TEX19	testis expressed 19
201463_s_at	0.0059	6.55e-05	4.07791	1.48976	0.266016	TALDO1	transaldolase 1
1559049_a_at	0.00591	6.58e-05	-4.07697	1.48637	-0.330292
244721_at	0.00592	6.6e-05	-4.07624	1.4837	-0.36358	TP53INP1	tumor protein p53 inducible nuclear protein 1
224445_s_at	0.00592	6.61e-05	4.0758	1.48212	0.697932	ZFYVE21	zinc finger FYVE-type containing 21
221988_at	0.00593	6.63e-05	4.07509	1.47957	0.516888	SMIM7	small integral membrane protein 7
236247_at	0.00593	6.64e-05	4.07441	1.4771	0.311822	NSUN4	NOP2/Sun RNA methyltransferase family member 4
221939_at	0.00598	6.7e-05	4.07211	1.46876	0.325593	YIPF2	Yip1 domain family member 2
218177_at	0.00606	6.8e-05	-4.06844	1.45549	-0.505237	CHMP1B	charged multivesicular body protein 1B
228077_at	0.00617	6.93e-05	4.06356	1.43788	0.518462	MRI1	methylthioribose-1-phosphate isomerase 1
244251_at	0.00625	7.04e-05	4.05958	1.42353	0.509715	LCP2	lymphocyte cytosolic protein 2
229417_at	0.00627	7.07e-05	4.05864	1.42014	0.649764
227951_s_at	0.0063	7.12e-05	4.05698	1.41413	0.370944	FAM98C	family with sequence similarity 98 member C
205212_s_at	0.00633	7.16e-05	4.05542	1.40851	0.611128	ACAP1	ArfGAP with coiled-coil, ankyrin repeat and PH domains 1
1559975_at	0.00635	7.2e-05	-4.05415	1.40393	-1.00783	BTG1	BTG anti-proliferation factor 1
218353_at	0.00636	7.23e-05	-4.05313	1.40026	-0.340168	RGS5	regulator of G-protein signaling 5
219620_x_at	0.00639	7.27e-05	4.05174	1.39527	0.412157	TOR4A	torsin family 4 member A
208779_x_at	0.0064	7.31e-05	-4.05016	1.38956	-0.336406	MIR4640///DDR1	microRNA 4640///discoidin domain receptor tyrosine kinase 1
218714_at	0.0064	7.32e-05	4.04977	1.38816	0.425199	PRR14	proline rich 14
201301_s_at	0.0064	7.32e-05	4.04976	1.38812	0.487403	ANXA4	annexin A4
227816_at	0.0064	7.33e-05	4.04959	1.3875	0.358869	NTN1	netrin 1
211600_at	0.00644	7.38e-05	4.04776	1.38094	0.625408	PTPRO	protein tyrosine phosphatase, receptor type O
208319_s_at	0.00644	7.4e-05	-4.04717	1.3788	-0.625409	RBM3	RNA binding motif (RNP1, RRM) protein 3
218909_at	0.00645	7.43e-05	4.04611	1.375	0.518957	RPS6KC1	ribosomal protein S6 kinase C1
1557055_s_at	0.00645	7.44e-05	4.04587	1.37413	0.528314	LINC01128	long intergenic non-protein coding RNA 1128
201677_at	0.00647	7.48e-05	-4.04442	1.36893	-0.603925	HMCES	5-hydroxymethylcytosine (hmC) binding, ES cell-specific
227451_s_at	0.00647	7.48e-05	4.04433	1.36858	0.582415	MCUR1	mitochondrial calcium uniporter regulator 1
218048_at	0.00647	7.49e-05	4.04422	1.36819	0.406779	COMMD3	COMM domain containing 3
212512_s_at	0.00648	7.52e-05	4.04312	1.36426	0.544094	CARM1	coactivator associated arginine methyltransferase 1
1560879_a_at	0.00648	7.53e-05	-4.0427	1.36273	-0.22077	SYT15	synaptotagmin 15
239278_at	0.00649	7.55e-05	-4.04214	1.36071	-0.760738	BCAS4	breast carcinoma amplified sequence 4
219628_at	0.00657	7.66e-05	4.03838	1.34722	0.68045	ZMAT3	zinc finger matrin-type 3
219345_at	0.0066	7.7e-05	4.03719	1.34295	0.610481	BOLA1	bolA family member 1
237367_x_at	0.00662	7.74e-05	4.0356	1.33724	0.526302	CFLAR	CASP8 and FADD like apoptosis regulator
238551_at	0.00662	7.75e-05	4.03544	1.33666	0.325564	FUT11	fucosyltransferase 11
225969_at	0.00663	7.78e-05	4.03448	1.3332	0.436883	ALKBH6	alkB homolog 6
219256_s_at	0.00663	7.78e-05	-4.0343	1.33257	-0.995094	SH3TC1	SH3 domain and tetratricopeptide repeats 1
218180_s_at	0.00663	7.8e-05	4.03378	1.33071	0.428765	EPS8L2	EPS8 like 2
219891_at	0.00667	7.86e-05	4.03194	1.32411	0.413037	PGPEP1	pyroglutamyl-peptidase I
226922_at	0.00673	7.94e-05	-4.02926	1.3145	-0.597995	RANBP2	RAN binding protein 2
223009_at	0.00673	7.95e-05	4.02901	1.3136	0.48013	LAMTOR1	late endosomal/lysosomal adaptor, MAPK and MTOR activator 1
204269_at	0.00677	8.01e-05	4.02706	1.30662	0.37697	PIM2	Pim-2 proto-oncogene, serine/threonine kinase
232700_at	0.0068	8.05e-05	-4.02561	1.3014	-0.240762
204642_at	0.00682	8.1e-05	-4.02419	1.29635	-0.669043	S1PR1	sphingosine-1-phosphate receptor 1
229444_at	0.00686	8.15e-05	4.02255	1.29044	0.458481	LOC101929243	uncharacterized LOC101929243
1556283_s_at	0.00688	8.2e-05	4.02107	1.28517	0.874576	FGFR1OP2	FGFR1 oncogene partner 2
213076_at	0.00688	8.21e-05	4.02077	1.28409	0.278479	ITPKC	inositol-trisphosphate 3-kinase C
1556138_a_at	0.00699	8.34e-05	-4.01667	1.26943	-0.327325
222758_s_at	0.00701	8.38e-05	-4.01541	1.26493	-0.250326	TMEM132A	transmembrane protein 132A
200680_x_at	0.00704	8.43e-05	-4.01389	1.25951	-0.281695	HMGB1	high mobility group box 1
1566428_at	0.00706	8.47e-05	-4.01274	1.25538	-1.02348
208347_at	0.00706	8.48e-05	-4.01238	1.2541	-0.289339
233317_at	0.00707	8.51e-05	-4.01161	1.25135	-0.316175	CD9	CD9 molecule
214201_x_at	0.00708	8.55e-05	4.0105	1.24739	0.528234	PRRC2A	proline rich coiled-coil 2A
234807_x_at	0.00708	8.55e-05	-4.01049	1.24735	-0.545136
208035_at	0.00708	8.56e-05	-4.01002	1.24567	-0.354544	GRM6	glutamate metabotropic receptor 6
220094_s_at	0.0071	8.62e-05	4.00841	1.23994	0.660313	MCUR1	mitochondrial calcium uniporter regulator 1
203160_s_at	0.0071	8.62e-05	4.00839	1.23985	0.372194	RNF8	ring finger protein 8
228200_at	0.0071	8.62e-05	4.00836	1.23976	0.41437	ZNF252P	zinc finger protein 252, pseudogene
211302_s_at	0.00714	8.68e-05	-4.00646	1.23295	-1.32271	PDE4B	phosphodiesterase 4B
1552370_at	0.00719	8.75e-05	4.00437	1.22551	0.469623	C4orf33	chromosome 4 open reading frame 33
232594_at	0.00721	8.8e-05	4.00311	1.22102	0.52574	HSBP1L1	heat shock factor binding protein 1 like 1
1553568_a_at	0.00724	8.86e-05	-4.00117	1.21411	-0.304549	HIST1H1T	histone cluster 1, H1t
228033_at	0.00724	8.87e-05	-4.00105	1.21367	-1.10423	E2F7	E2F transcription factor 7
221246_x_at	0.00724	8.88e-05	4.00082	1.21286	0.4729	TNS1	tensin 1
1555271_a_at	0.00736	9.04e-05	-3.99627	1.19665	-0.22655	TERT	telomerase reverse transcriptase
222270_at	0.00739	9.08e-05	-3.99497	1.19202	-0.762578	PPP4R3B	protein phosphatase 4 regulatory subunit 3B
202329_at	0.00741	9.14e-05	3.99326	1.18594	0.493699	CSK	c-src tyrosine kinase
229670_at	0.00741	9.14e-05	-3.99325	1.1859	-0.860313
221549_at	0.00741	9.15e-05	3.99304	1.18516	0.403517	GRWD1	glutamate rich WD repeat containing 1
203965_at	0.00741	9.16e-05	3.99272	1.18401	0.501491	USP20	ubiquitin specific peptidase 20
221571_at	0.00741	9.17e-05	3.99245	1.18307	0.590765	TRAF3	TNF receptor associated factor 3
243553_x_at	0.00743	9.22e-05	-3.99105	1.1781	-0.421218	TRAF3IP2-AS1	TRAF3IP2 antisense RNA 1
1561015_at	0.00743	9.24e-05	-3.99064	1.17661	-0.367909
229986_at	0.00743	9.25e-05	3.99038	1.17569	0.509448	ZNF717	zinc finger protein 717
229820_at	0.00747	9.3e-05	-3.98891	1.17048	-0.384977	LINC00969	long intergenic non-protein coding RNA 969
1560489_at	0.00747	9.33e-05	-3.98804	1.16739	-0.299146
218703_at	0.00747	9.33e-05	3.988	1.16725	0.315196	SEC22A	SEC22 homolog A, vesicle trafficking protein
214045_at	0.00751	9.39e-05	3.98637	1.16146	0.679978	LIAS	lipoic acid synthetase
1557120_at	0.00761	9.55e-05	-3.98198	1.14587	-0.311322	EEF1A1	eukaryotic translation elongation factor 1 alpha 1
1565034_s_at	0.00761	9.56e-05	-3.98196	1.14581	-0.333039	AFF3	AF4/FMR2 family member 3
220137_at	0.00761	9.56e-05	-3.98179	1.14518	-0.321209	LOC101928274///VSIG10	uncharacterized LOC101928274///V-set and immunoglobulin domain containing 10
213272_s_at	0.00762	9.59e-05	3.98103	1.1425	0.527513	TMEM159	transmembrane protein 159
209229_s_at	0.00764	9.63e-05	3.97995	1.13868	0.365181	PPP6R1	protein phosphatase 6 regulatory subunit 1
219647_at	0.00764	9.64e-05	3.97958	1.13735	0.288251	POPDC2	popeye domain containing 2
219777_at	0.00767	9.69e-05	3.97828	1.13275	1.30925	GIMAP6	GTPase, IMAP family member 6
230634_x_at	0.00769	9.74e-05	3.97718	1.12885	0.45841	ADAT3///SCAMP4	adenosine deaminase, tRNA specific 3///secretory carrier membrane protein 4
210102_at	0.00769	9.75e-05	3.97681	1.12755	0.707817	VWA5A	von Willebrand factor A domain containing 5A
202700_s_at	0.00774	9.82e-05	3.97496	1.12097	0.436699	TMEM63A	transmembrane protein 63A
224192_at	0.00774	9.85e-05	-3.97423	1.11837	-0.215583	FCRL2	Fc receptor like 2
200742_s_at	0.00774	9.87e-05	3.97353	1.11592	0.873672	TPP1	tripeptidyl peptidase 1
1553369_at	0.00774	9.88e-05	-3.97341	1.1155	-0.616167	FAM129C	family with sequence similarity 129 member C
216376_x_at	0.00774	9.88e-05	-3.97327	1.115	-0.269862
215051_x_at	0.00792	0.000101	3.96723	1.09359	0.472016	AIF1	allograft inflammatory factor 1
230952_at	0.00794	0.000102	3.96615	1.08978	0.34741
1570447_at	0.00798	0.000102	-3.96446	1.08383	-0.308579	LINC00452	long intergenic non-protein coding RNA 452
218168_s_at	0.00799	0.000103	3.9636	1.08078	0.417733	COQ8A	coenzyme Q8A
242284_at	0.008	0.000103	-3.96298	1.07859	-0.21695	LINC00466	long intergenic non-protein coding RNA 466
223396_at	0.00803	0.000103	3.96173	1.07418	0.42701	TMEM60	transmembrane protein 60
229752_at	0.00805	0.000104	3.96071	1.07055	0.34316	IKZF4	IKAROS family zinc finger 4
218596_at	0.00811	0.000105	3.95835	1.06222	0.408972	TBC1D13	TBC1 domain family member 13
241876_at	0.00814	0.000105	-3.95661	1.05609	-0.369168	MDM4	MDM4, p53 regulator
213124_at	0.00814	0.000105	3.95659	1.05601	0.423514	ZNF473	zinc finger protein 473
81811_at	0.00818	0.000106	-3.955	1.05041	-0.584541
232014_at	0.00819	0.000106	3.95428	1.04787	0.594158	ZNF30	zinc finger protein 30
202453_s_at	0.00819	0.000107	3.95382	1.04625	0.466998	GTF2H1	general transcription factor IIH subunit 1
227336_at	0.00819	0.000107	-3.95371	1.04586	-0.362948	DTX1	deltex E3 ubiquitin ligase 1
229114_at	0.00822	0.000107	-3.95206	1.04004	-0.832829	GAB1	GRB2 associated binding protein 1
1556248_at	0.00822	0.000107	-3.95205	1.04001	-0.309396	EIF1B-AS1	EIF1B antisense RNA 1
219213_at	0.00822	0.000108	-3.95124	1.03713	-0.731664	JAM2	junctional adhesion molecule 2
216457_s_at	0.00822	0.000108	3.95114	1.03677	0.419135	SF3A1	splicing factor 3a subunit 1
204668_at	0.00822	0.000108	3.95106	1.03651	0.580733	RNF24	ring finger protein 24
203635_at	0.00827	0.000109	3.94902	1.02932	0.395699	DSCR3	DSCR3 arrestin fold containing
235026_at	0.00829	0.000109	3.94773	1.02478	0.539737	C12orf66	chromosome 12 open reading frame 66
235903_at	0.00829	0.000109	3.94761	1.02436	0.42614	ANKS6	ankyrin repeat and sterile alpha motif domain containing 6
229551_x_at	0.00829	0.000109	-3.94747	1.02386	-0.758606	ZNF367	zinc finger protein 367
221650_s_at	0.00834	0.00011	3.94555	1.0171	0.349756	LOC100996782///MED18	mediator of RNA polymerase II transcription subunit 18-like///mediator complex subunit 18
221140_s_at	0.00839	0.000111	-3.9435	1.00986	-0.215511	GPR132	G protein-coupled receptor 132
214626_s_at	0.0084	0.000111	3.94294	1.00791	0.313945	GANAB	glucosidase II alpha subunit
1568723_at	0.00846	0.000112	-3.94078	1.00031	-0.221017	ATP9B	ATPase phospholipid transporting 9B (putative)
209764_at	0.00847	0.000112	3.93992	0.997269	0.395652	MGAT3	mannosyl (beta-1,4-)-glycoprotein beta-1,4-N-acetylglucosaminyltransferase
226761_at	0.00847	0.000113	3.93949	0.99577	0.3546	IKZF4	IKAROS family zinc finger 4
218276_s_at	0.0085	0.000113	3.93829	0.991529	0.434327	SAV1	salvador family WW domain containing protein 1
213395_at	0.00853	0.000114	3.93714	0.987498	0.569515	MLC1	megalencephalic leukoencephalopathy with subcortical cysts 1
228410_at	0.00854	0.000114	3.9365	0.985249	0.412086	GAB3	GRB2 associated binding protein 3
205316_at	0.00854	0.000114	3.9361	0.983835	0.871723	SLC15A2	solute carrier family 15 member 2
1565848_at	0.0086	0.000115	-3.93386	0.975987	-0.319199	ZNF428	zinc finger protein 428
239378_at	0.0086	0.000115	-3.93347	0.974595	-0.336547	PITRM1	pitrilysin metallopeptidase 1
226765_at	0.00864	0.000116	-3.93164	0.968199	-0.7836	SPTBN1	spectrin beta, non-erythrocytic 1
65493_at	0.00864	0.000116	3.93158	0.967971	0.431923	HEATR6	HEAT repeat containing 6
241411_at	0.00866	0.000117	-3.93051	0.964201	-0.264591
236528_at	0.00866	0.000117	-3.93006	0.962651	-0.597274
209658_at	0.00866	0.000117	3.93002	0.962498	0.356808	CDC16	cell division cycle 16
206200_s_at	0.00866	0.000117	3.92885	0.958389	0.348609	ANXA11	annexin A11
234461_at	0.00866	0.000117	-3.9288	0.958228	-0.262235	RNF215	ring finger protein 215
235206_at	0.00866	0.000117	-3.92878	0.958157	-0.445629
204413_at	0.00866	0.000117	3.92871	0.957917	0.363949	TRAF2	TNF receptor associated factor 2
1556986_at	0.00868	0.000118	-3.92766	0.954207	-0.277864	OR2H1	olfactory receptor family 2 subfamily H member 1
209808_x_at	0.00868	0.000118	-3.92739	0.953286	-0.336547	ING1	inhibitor of growth family member 1
211692_s_at	0.00869	0.000119	3.92629	0.949427	0.45893	MIR3190///MIR3191///BBC3	microRNA 3190///microRNA 3191///BCL2 binding component 3
240449_at	0.00869	0.000119	3.92602	0.948451	0.426188	ZNF341	zinc finger protein 341
209081_s_at	0.00869	0.000119	3.92591	0.948089	0.507773	COL18A1	collagen type XVIII alpha 1 chain
221031_s_at	0.00869	0.000119	-3.92559	0.946965	-0.723008	APOLD1	apolipoprotein L domain containing 1
1561469_at	0.00869	0.000119	-3.92542	0.946353	-0.339544	LOC101928865	uncharacterized LOC101928865
218419_s_at	0.00873	0.00012	3.92364	0.940137	0.31648	TMUB2	transmembrane and ubiquitin like domain containing 2
224663_s_at	0.00881	0.000121	3.9209	0.930525	0.505761	CFL2	cofilin 2
224774_s_at	0.00886	0.000122	-3.91864	0.922617	-0.448902	NAV1	neuron navigator 1
201375_s_at	0.00886	0.000122	3.91803	0.920478	0.37945	PPP2CB	protein phosphatase 2 catalytic subunit beta
219282_s_at	0.00886	0.000122	3.91788	0.919953	0.558274	TRPV2	transient receptor potential cation channel subfamily V member 2
227305_s_at	0.00886	0.000123	3.91776	0.919537	0.325963	SMCR8	Smith-Magenis syndrome chromosome region, candidate 8
242999_at	0.00886	0.000123	-3.91774	0.919473	-0.256228	ARHGEF7	Rho guanine nucleotide exchange factor 7
1552991_at	0.00893	0.000124	-3.91532	0.910984	-0.322551	OR5P2	olfactory receptor family 5 subfamily P member 2
202322_s_at	0.00894	0.000124	3.91494	0.909655	0.365095	GGPS1	geranylgeranyl diphosphate synthase 1
222809_x_at	0.00897	0.000125	3.91362	0.905041	0.38324	CCDC85C	coiled-coil domain containing 85C
240699_at	0.00901	0.000125	-3.91211	0.899771	-0.308807	SEC14L3	SEC14 like lipid binding 3
232918_at	0.00903	0.000126	3.9112	0.896575	0.27223	MIR4435-2HG	MIR4435-2 host gene
229489_at	0.00907	0.000127	3.9095	0.890632	0.383936
206864_s_at	0.00907	0.000127	-3.90945	0.890467	-0.396568	HRK	harakiri, BCL2 interacting protein
201681_s_at	0.00907	0.000127	3.90915	0.889419	0.770695	DLG5	discs large MAGUK scaffold protein 5
228261_at	0.0091	0.000127	3.90762	0.884094	0.392222	MIB2	mindbomb E3 ubiquitin protein ligase 2
1553859_at	0.0091	0.000127	-3.90758	0.883941	-0.163987	TPH1	tryptophan hydroxylase 1
214209_s_at	0.00916	0.000129	3.90536	0.876179	0.348568	ABCB9	ATP binding cassette subfamily B member 9
240064_at	0.00918	0.000129	3.90451	0.873234	0.435238
238452_at	0.0092	0.000129	3.90366	0.870272	0.456172	FCRLB	Fc receptor like B
229711_s_at	0.00926	0.00013	-3.9016	0.863078	-0.525207	MDM2	MDM2 proto-oncogene
233157_x_at	0.00928	0.000131	3.90064	0.859721	0.406884	CCDC114	coiled-coil domain containing 114
225643_at	0.00928	0.000131	-3.90025	0.858344	-0.37865	MAPK1IP1L	mitogen-activated protein kinase 1 interacting protein 1 like
225160_x_at	0.00928	0.000131	-3.8999	0.857141	-0.572821	MDM2	MDM2 proto-oncogene
243361_at	0.00928	0.000131	-3.89962	0.856163	-0.646016	SREK1	splicing regulatory glutamic acid and lysine rich protein 1
224280_s_at	0.0093	0.000132	3.89863	0.852715	0.426754	MTFR1L	mitochondrial fission regulator 1 like
1556009_at	0.0093	0.000132	3.89834	0.851706	0.539689	PEX13	peroxisomal biogenesis factor 13
234394_at	0.00932	0.000132	-3.89758	0.849055	-0.989203	ZNF124	zinc finger protein 124
1553670_at	0.00932	0.000133	3.89709	0.847351	0.259988	INTS4	integrator complex subunit 4
40016_g_at	0.00933	0.000133	3.8963	0.844611	0.568237	MAST4	microtubule associated serine/threonine kinase family member 4
242681_at	0.00933	0.000133	-3.89619	0.844221	-0.242125
224584_at	0.00936	0.000134	3.89517	0.840662	0.294085	TMEM230	transmembrane protein 230
209558_s_at	0.00936	0.000134	-3.89447	0.838238	-0.403979	HIP1R	huntingtin interacting protein 1 related
213485_s_at	0.00936	0.000134	3.89424	0.83742	0.536425	ABCC10	ATP binding cassette subfamily C member 10
1554344_s_at	0.00936	0.000135	-3.89314	0.833603	-0.372728	AQP12B///AQP12A	aquaporin 12B///aquaporin 12A
212707_s_at	0.00936	0.000135	3.89298	0.833022	0.507239	RASA4B///RASA4CP///RASA4	RAS p21 protein activator 4B///RAS p21 protein activator 4C, pseudogene///RAS p21 protein activator 4
223276_at	0.00936	0.000135	-3.89295	0.832925	-0.740827	SMIM3	small integral membrane protein 3
205090_s_at	0.00936	0.000135	3.89275	0.832223	0.439374	NAGPA	N-acetylglucosamine-1-phosphodiester alpha-N-acetylglucosaminidase
221999_at	0.00936	0.000135	3.89254	0.831497	0.398802	VRK3	vaccinia related kinase 3
236133_x_at	0.00936	0.000135	-3.89231	0.830711	-0.373211	ZNF254	zinc finger protein 254
229862_x_at	0.00938	0.000136	3.89157	0.828124	0.412299	ZBTB45	zinc finger and BTB domain containing 45
211499_s_at	0.00938	0.000136	3.89126	0.827043	0.346847	MAPK11	mitogen-activated protein kinase 11
1554892_a_at	0.0094	0.000136	-3.88975	0.821795	-1.16834	MS4A3	membrane spanning 4-domains A3
236527_at	0.0094	0.000137	3.88963	0.821366	0.413509	ATP6V0E1	ATPase H+ transporting V0 subunit e1
208290_s_at	0.0094	0.000137	3.88953	0.821013	0.545022	EIF5	eukaryotic translation initiation factor 5
222481_at	0.00943	0.000137	3.88854	0.817598	0.379785	TIMM10B	translocase of inner mitochondrial membrane 10 homolog B (yeast)
1565923_at	0.00947	0.000138	-3.88659	0.810792	-0.241937
224414_s_at	0.00947	0.000138	3.88655	0.810649	0.603605	CARD6	caspase recruitment domain family member 6
64432_at	0.00947	0.000138	3.88648	0.810434	0.479171	MAPKAPK5-AS1	MAPKAPK5 antisense RNA 1
1566558_x_at	0.0095	0.000139	3.88456	0.803755	0.642378	BAIAP2-AS1	BAIAP2 antisense RNA 1 (head to head)
1557723_at	0.0095	0.000139	-3.88453	0.803634	-0.309041	LOC285847	uncharacterized LOC285847
219244_s_at	0.0095	0.000139	3.88429	0.802827	0.381464	MRPL46	mitochondrial ribosomal protein L46
209712_at	0.0095	0.000139	-3.88428	0.802767	-0.523977	SLC35D1	solute carrier family 35 member D1
202056_at	0.0095	0.00014	-3.88377	0.801003	-0.456776	KPNA1	karyopherin subunit alpha 1
200961_at	0.0095	0.00014	3.88375	0.800936	0.270224	SEPHS2	selenophosphate synthetase 2
205607_s_at	0.00951	0.00014	3.88306	0.798537	0.430209	SCYL3	SCY1 like pseudokinase 3
226405_s_at	0.00955	0.000141	3.88157	0.793373	0.46044	ARRDC1	arrestin domain containing 1
204186_s_at	0.00956	0.000141	3.88095	0.791202	0.527184	PPID	peptidylprolyl isomerase D
230597_at	0.00959	0.000142	-3.87986	0.787427	-0.440768	SLC7A3	solute carrier family 7 member 3
232439_at	0.00961	0.000142	-3.87886	0.783963	-0.637748
219191_s_at	0.00977	0.000145	3.8742	0.767781	0.505311	BIN2	bridging integrator 2
227267_at	0.00977	0.000145	3.87413	0.767541	0.44368	POC5	POC5 centriolar protein
226332_at	0.00978	0.000145	-3.87323	0.764438	-0.386462	FAM133DP///FAM133B	family with sequence similarity 133, member A pseudogene///family with sequence similarity 133 member B
203200_s_at	0.00978	0.000145	3.87299	0.763588	0.416555	MTRR	5-methyltetrahydrofolate-homocysteine methyltransferase reductase
217780_at	0.00984	0.000146	3.87121	0.757437	0.332776	WDR83OS	WD repeat domain 83 opposite strand
229029_at	0.00988	0.000147	-3.86949	0.751469	-0.228972	CAMK4	calcium/calmodulin dependent protein kinase IV
236597_at	0.00988	0.000147	-3.86947	0.751407	-0.256585	UGT3A1	UDP glycosyltransferase family 3 member A1
224473_x_at	0.0099	0.000148	3.86847	0.747937	0.248093	LZTS2	leucine zipper tumor suppressor 2
1559315_s_at	0.0099	0.000148	-3.86813	0.746771	-0.71469	SOCS2-AS1	SOCS2 antisense RNA 1
243445_at	0.0099	0.000148	-3.8679	0.745979	-0.225736	BNC2	basonuclin 2
228398_at	0.0099	0.000149	3.86761	0.744974	0.563021	SENP8	SUMO/sentrin peptidase family member, NEDD8 specific
227907_at	0.00992	0.000149	3.86673	0.74191	0.362392	TUBGCP4	tubulin gamma complex associated protein 4
211961_s_at	0.00994	0.000149	3.86594	0.739182	0.48113	RAB7A	RAB7A, member RAS oncogene family
237112_at	0.00994	0.00015	-3.86553	0.737777	-0.762371
201302_at	0.00996	0.00015	3.86473	0.734984	0.485563	ANXA4	annexin A4
240967_at	0.00996	0.00015	-3.86456	0.734405	-0.193832	KRTAP19-3	keratin associated protein 19-3
233331_at	0.00999	0.000151	-3.86309	0.729317	-0.20385
215205_x_at	0.00999	0.000151	3.86299	0.728968	0.272778	NCOR2	nuclear receptor corepressor 2
201885_s_at	0.01	0.000152	3.86213	0.726018	0.377253	CYB5R3	cytochrome b5 reductase 3
240974_at	0.01	0.000152	-3.86156	0.72402	-0.523235	LOC100506851	uncharacterized LOC100506851
1552330_at	0.01	0.000153	3.86046	0.72022	0.599499	CENPBD1	CENPB DNA-binding domain containing 1
235788_at	0.01	0.000153	-3.86037	0.719906	-0.373989	HCG18	HLA complex group 18 (non-protein coding)
212275_s_at	0.01	0.000153	3.86015	0.719158	0.221265	SRCAP	Snf2-related CREBBP activator protein
227921_at	0.01	0.000153	3.85977	0.717839	0.868318	LOC105379499///FLJ45482	uncharacterized LOC105379499///uncharacterized LOC645566
232623_at	0.0101	0.000154	-3.85824	0.712561	-0.774436	LOC100128751	INM04
219602_s_at	0.0101	0.000154	3.85741	0.709685	1.1044	PIEZO2	piezo type mechanosensitive ion channel component 2
219433_at	0.0102	0.000155	-3.85586	0.704353	-0.655172	BCOR	BCL6 corepressor
226671_at	0.0102	0.000155	3.85564	0.703592	0.79559	LAMP2	lysosomal associated membrane protein 2
200625_s_at	0.0102	0.000156	3.85529	0.702363	0.399939	CAP1	adenylate cyclase associated protein 1
220189_s_at	0.0102	0.000156	3.85477	0.700561	0.576479	MGAT4B	mannosyl (alpha-1,3-)-glycoprotein beta-1,4-N-acetylglucosaminyltransferase, isozyme B
228412_at	0.0102	0.000157	3.85344	0.695971	0.492382	LOC643072	uncharacterized LOC643072
221848_at	0.0102	0.000157	3.85334	0.695637	0.44896	ZGPAT	zinc finger CCCH-type and G-patch domain containing
226342_at	0.0102	0.000157	-3.85238	0.69233	-0.852004	SPTBN1	spectrin beta, non-erythrocytic 1
219706_at	0.0103	0.000158	3.85087	0.687116	0.309454	AP5S1	adaptor related protein complex 5 sigma 1 subunit
202163_s_at	0.0103	0.000158	-3.85062	0.686242	-0.523437	CNOT8	CCR4-NOT transcription complex subunit 8
222362_at	0.0103	0.000159	-3.84973	0.683181	-0.245085	AGFG2	ArfGAP with FG repeats 2
205546_s_at	0.0103	0.000159	3.84952	0.68248	0.356216	TYK2	tyrosine kinase 2
204780_s_at	0.0103	0.000159	3.8492	0.681349	0.72992	FAS	Fas cell surface death receptor
216863_s_at	0.0103	0.00016	3.84802	0.677284	0.582197	MORC2	MORC family CW-type zinc finger 2
200853_at	0.0103	0.00016	-3.84769	0.676168	-0.326611	H2AFZ	H2A histone family member Z
242960_at	0.0103	0.00016	-3.84759	0.675816	-0.497144
226828_s_at	0.0103	0.000161	3.84699	0.67373	0.32579	HEYL	hes related family bHLH transcription factor with YRPW motif-like
225647_s_at	0.0103	0.000161	3.84684	0.673219	0.877553	CTSC	cathepsin C
239133_at	0.0103	0.000161	-3.84672	0.672816	-0.517473	CTDSPL2	CTD small phosphatase like 2
235412_at	0.0103	0.000161	-3.84608	0.670599	-0.901164	ARHGEF7	Rho guanine nucleotide exchange factor 7
244513_at	0.0104	0.000162	-3.84492	0.666604	-0.277607	TMEM161B	transmembrane protein 161B
206752_s_at	0.0104	0.000162	3.84426	0.664346	0.572898	DFFB	DNA fragmentation factor subunit beta
228420_at	0.0104	0.000164	3.84209	0.65686	0.468766	PDCD2	programmed cell death 2
213095_x_at	0.0104	0.000164	3.84149	0.654801	0.477739	AIF1	allograft inflammatory factor 1
204098_at	0.0104	0.000164	3.84126	0.653996	0.269731	RBMX2	RNA binding motif protein, X-linked 2
207339_s_at	0.0104	0.000164	-3.84094	0.652906	-1.18402	LTB	lymphotoxin beta
203358_s_at	0.0105	0.000166	-3.83795	0.642626	-0.593817	EZH2	enhancer of zeste 2 polycomb repressive complex 2 subunit
235758_at	0.0105	0.000166	3.83788	0.642397	0.479931	PNMA6A	paraneoplastic Ma antigen family member 6A
233831_at	0.0106	0.000168	-3.83578	0.635156	-0.418833	LOC100291666	serologically defined breast cancer antigen NY-BR-40
229735_s_at	0.0106	0.000168	3.83493	0.632248	0.665211	NIPAL3	NIPA like domain containing 3
1558758_s_at	0.0107	0.000169	-3.83425	0.629917	-0.361598	C12orf49	chromosome 12 open reading frame 49
227438_at	0.0107	0.000169	3.83308	0.62589	0.352412	ALPK1	alpha kinase 1
205034_at	0.0108	0.000171	-3.83124	0.619547	-0.764608	CCNE2	cyclin E2
233500_x_at	0.0108	0.000171	-3.83007	0.615556	-0.432664	CLEC2D	C-type lectin domain family 2 member D
204669_s_at	0.0108	0.000172	3.82971	0.614318	0.508103	RNF24	ring finger protein 24
214022_s_at	0.0108	0.000173	3.82806	0.608647	1.03573	IFITM1	interferon induced transmembrane protein 1
228278_at	0.0109	0.000174	3.8256	0.600221	0.281746	NFIX	nuclear factor I X
1555382_at	0.0109	0.000174	3.82534	0.599328	0.119923	POF1B	premature ovarian failure, 1B
228831_s_at	0.011	0.000176	-3.82215	0.588394	-0.531997	GNG7	G protein subunit gamma 7
226513_at	0.011	0.000177	3.82211	0.588255	0.454842	ASB7	ankyrin repeat and SOCS box containing 7
207813_s_at	0.0111	0.000178	3.82033	0.582153	0.55166	FDXR	ferredoxin reductase
219053_s_at	0.0111	0.000178	3.82007	0.581264	0.438409	VPS37C	VPS37C, ESCRT-I subunit
244387_at	0.0111	0.000178	-3.81963	0.579744	-0.963856
210753_s_at	0.0111	0.000179	-3.81834	0.575335	-0.276813	EPHB1	EPH receptor B1
227294_at	0.0111	0.000179	3.81791	0.573842	0.34168	ZNF689	zinc finger protein 689
1556617_a_at	0.0111	0.000179	-3.81788	0.573757	-0.172948	LINC00901	long intergenic non-protein coding RNA 901
234016_at	0.0112	0.00018	-3.81713	0.571177	-0.267838	FAM95A	family with sequence similarity 95 member A
243663_at	0.0112	0.00018	-3.81708	0.571016	-0.310606
203490_at	0.0112	0.000181	3.81577	0.566535	0.435353	ELF4	E74 like ETS transcription factor 4
1553136_at	0.0112	0.000181	-3.81549	0.565568	-0.286321	KCTD18	potassium channel tetramerization domain containing 18
201751_at	0.0112	0.000181	-3.81538	0.565195	-0.532754	JOSD1	Josephin domain containing 1
223262_s_at	0.0112	0.000182	3.8145	0.562183	0.296373	FGFR1OP2	FGFR1 oncogene partner 2
226948_at	0.0112	0.000182	3.81432	0.561564	0.440667	RHBDD1	rhomboid domain containing 1
208132_x_at	0.0112	0.000182	3.81365	0.559275	0.497122	PRRC2A	proline rich coiled-coil 2A
221754_s_at	0.0112	0.000182	3.81334	0.558226	0.428603	CORO1B	coronin 1B
213322_at	0.0112	0.000183	3.81314	0.557541	0.423221	OARD1	O-acyl-ADP-ribose deacylase 1
213699_s_at	0.0112	0.000183	-3.81268	0.555979	-0.200672	YWHAQ	tyrosine 3-monooxygenase/tryptophan 5-monooxygenase activation protein theta
204404_at	0.0112	0.000183	-3.81255	0.555534	-0.403145	SLC12A2	solute carrier family 12 member 2
209141_at	0.0112	0.000184	3.8118	0.552968	0.362134	UBE2G1	ubiquitin conjugating enzyme E2 G1
209338_at	0.0112	0.000184	3.8117	0.55261	0.423889	TFCP2	transcription factor CP2
218998_at	0.0112	0.000184	3.81113	0.550672	0.32228	FAM206A	family with sequence similarity 206 member A
218628_at	0.0112	0.000184	3.81089	0.549839	0.427051	CCDC53	coiled-coil domain containing 53
235178_x_at	0.0112	0.000184	-3.81088	0.549801	-0.611175	ESCO2	establishment of sister chromatid cohesion N-acetyltransferase 2
38043_at	0.0112	0.000185	3.80998	0.546751	0.319548	FAM3A	family with sequence similarity 3 member A
200902_at	0.0113	0.000186	-3.80763	0.538701	-0.327164	2019-09-15	15 kDa selenoprotein
235259_at	0.0113	0.000187	3.80672	0.535605	0.779051	PACRGL	PARK2 coregulated like
218643_s_at	0.0113	0.000187	3.80649	0.534799	0.412393	CRIPT	CXXC repeat containing interactor of PDZ3 domain
222890_at	0.0113	0.000187	3.80643	0.534617	0.659154	CCDC113	coiled-coil domain containing 113
227073_at	0.0113	0.000187	-3.80627	0.534066	-0.579252	MAP3K2	mitogen-activated protein kinase kinase kinase 2
211250_s_at	0.0114	0.000188	3.80564	0.531914	0.369598	SH3BP2	SH3 domain binding protein 2
210361_s_at	0.0114	0.000189	-3.80421	0.527036	-0.554292	ELF2	E74 like ETS transcription factor 2
226850_at	0.0114	0.000189	3.80386	0.525834	0.451272	SUMF1	sulfatase modifying factor 1
239031_at	0.0114	0.000189	-3.80337	0.524171	-0.323814	SSTR2	somatostatin receptor 2
200697_at	0.0114	0.00019	3.80285	0.5224	0.458659	HK1	hexokinase 1
218299_at	0.0115	0.000191	3.801	0.516073	0.39567	C11orf24	chromosome 11 open reading frame 24
1560348_at	0.0115	0.000192	-3.79986	0.512188	-0.358795	ARHGEF28	Rho guanine nucleotide exchange factor 28
217684_at	0.0116	0.000194	-3.79707	0.502687	-0.32184	TYMS	thymidylate synthetase
230526_at	0.0116	0.000194	3.79695	0.502267	0.508807	TNRC6C-AS1	TNRC6C antisense RNA 1
209182_s_at	0.0116	0.000194	-3.79685	0.501921	-0.313844	C10orf10	chromosome 10 open reading frame 10
210004_at	0.0116	0.000194	-3.79676	0.501621	-0.587153	OLR1	oxidized low density lipoprotein receptor 1
203041_s_at	0.0116	0.000195	3.79603	0.49915	0.55732	LAMP2	lysosomal associated membrane protein 2
229677_at	0.0116	0.000195	3.79563	0.497785	0.466807	SLC39A3	solute carrier family 39 member 3
207655_s_at	0.0117	0.000196	-3.79402	0.492284	-1.99418	BLNK	B-cell linker
204611_s_at	0.0118	0.000197	3.79241	0.4868	0.262999	PPP2R5B	protein phosphatase 2 regulatory subunit B'beta
226525_at	0.0118	0.000199	-3.79077	0.481239	-0.763267	STK17B	serine/threonine kinase 17b
242021_at	0.0118	0.000199	3.79034	0.47977	0.52036	XBP1	X-box binding protein 1
218417_s_at	0.0119	0.000201	3.7876	0.470433	0.616032	SLC48A1	solute carrier family 48 member 1
203056_s_at	0.0121	0.000204	-3.78411	0.458565	-0.446427	PRDM2	PR/SET domain 2
205056_s_at	0.0121	0.000204	3.78346	0.456374	0.359056	GPR162	G protein-coupled receptor 162
223404_s_at	0.0122	0.000207	3.78018	0.445237	0.513958	TRMT1L	tRNA methyltransferase 1 like
218869_at	0.0122	0.000207	3.7797	0.443593	0.384331	MLYCD	malonyl-CoA decarboxylase
227580_s_at	0.0123	0.000208	3.77865	0.440049	0.450618	TECPR1	tectonin beta-propeller repeat containing 1
221952_x_at	0.0123	0.000208	-3.77787	0.437398	-0.334696	TRMT5	tRNA methyltransferase 5
217331_at	0.0123	0.000209	-3.77751	0.436182	-0.244253
213526_s_at	0.0123	0.000209	3.77709	0.434753	0.504739	LIN37	lin-37 DREAM MuvB core complex component
235778_s_at	0.0124	0.00021	-3.77577	0.430273	-0.301058	ANKRD44	ankyrin repeat domain 44
222376_at	0.0124	0.00021	3.77534	0.428828	0.487417
217824_at	0.0124	0.000211	-3.77455	0.426131	-0.469117	UBE2J1	ubiquitin conjugating enzyme E2 J1
212052_s_at	0.0124	0.000212	3.77312	0.421274	0.330463	TBC1D9B	TBC1 domain family member 9B
213799_s_at	0.0125	0.000213	3.7717	0.416461	0.239209	PTPRA	protein tyrosine phosphatase, receptor type A
200679_x_at	0.0125	0.000213	-3.77162	0.416216	-0.576844	HMGB1	high mobility group box 1
226640_at	0.0126	0.000215	-3.76962	0.409443	-0.462815	DAGLB	diacylglycerol lipase beta
32541_at	0.0126	0.000215	-3.76945	0.408843	-0.416568	PPP3CC	protein phosphatase 3 catalytic subunit gamma
214261_s_at	0.0126	0.000216	-3.7684	0.405291	-0.252328	ADH6	alcohol dehydrogenase 6 (class V)
215280_s_at	0.0126	0.000216	3.76782	0.40334	0.341595	PPFIA3	PTPRF interacting protein alpha 3
222908_at	0.0126	0.000217	3.76705	0.400717	0.713672	PIEZO2	piezo type mechanosensitive ion channel component 2
1565389_s_at	0.0126	0.000217	-3.76656	0.399057	-0.320261	GRM5	glutamate metabotropic receptor 5
228024_at	0.0127	0.000218	3.76585	0.396677	0.478809	VPS37A	VPS37A, ESCRT-I subunit
1570054_at	0.0127	0.000219	-3.76496	0.393648	-0.124235
206367_at	0.0127	0.00022	-3.76334	0.388187	-0.450589	REN	renin
235292_at	0.0127	0.00022	3.76304	0.387175	0.716266	FLJ32255	uncharacterized LOC643977
203370_s_at	0.0128	0.000221	3.76224	0.384454	0.245792	PDLIM7	PDZ and LIM domain 7
238739_at	0.0128	0.000222	-3.76135	0.381463	-0.42281	IPMK	inositol polyphosphate multikinase
243293_at	0.0128	0.000222	-3.761	0.380288	-0.540844
1568799_at	0.0128	0.000223	-3.75983	0.376331	-0.243709	SLC16A1-AS1	SLC16A1 antisense RNA 1
221800_s_at	0.0128	0.000223	3.75969	0.375854	0.448227	FAAP100	Fanconi anemia core complex associated protein 100
1563062_at	0.0129	0.000224	-3.75879	0.372817	-0.232252	LINC00460	long intergenic non-protein coding RNA 460
1554972_at	0.0129	0.000225	-3.75805	0.370319	-0.195858
210143_at	0.0129	0.000226	-3.7568	0.366096	-0.194118	ANXA10	annexin A10
235652_at	0.013	0.000227	-3.7547	0.359	-0.610068
201536_at	0.013	0.000228	3.75447	0.358221	0.523924	DUSP3	dual specificity phosphatase 3
236864_at	0.0131	0.000229	-3.7531	0.353589	-0.182501	SYTL3	synaptotagmin like 3
1560656_at	0.0131	0.000229	-3.75222	0.350624	-0.297555	LOC101928327	uncharacterized LOC101928327
226087_at	0.0131	0.00023	3.75202	0.349961	0.42454	LZIC	leucine zipper and CTNNBIP1 domain containing
230748_at	0.0133	0.000233	-3.74755	0.334899	-0.811861	SLC16A6	solute carrier family 16 member 6
236529_at	0.0133	0.000234	3.74713	0.33348	0.440188	SSC4D	scavenger receptor cysteine rich family member with 4 domains
223845_at	0.0133	0.000234	-3.74685	0.332542	-0.341464	VSIG10	V-set and immunoglobulin domain containing 10
237853_x_at	0.0134	0.000235	-3.74582	0.329065	-0.38938	KRTAP10-12///KRTAP10-7	keratin associated protein 10-12///keratin associated protein 10-7
214075_at	0.0134	0.000237	3.74355	0.321418	0.351731	NENF	neudesin neurotrophic factor
206298_at	0.0134	0.000237	3.74347	0.321145	0.721156	ARHGAP22	Rho GTPase activating protein 22
212729_at	0.0135	0.000237	-3.74305	0.319717	-0.227301	DLG3	discs large MAGUK scaffold protein 3
1569383_s_at	0.0135	0.000239	-3.74137	0.314079	-0.240991	ZFYVE28	zinc finger FYVE-type containing 28
57163_at	0.0136	0.00024	3.74017	0.310027	0.367923	MIR6734///ELOVL1	microRNA 6734///ELOVL fatty acid elongase 1
204436_at	0.0136	0.00024	3.74008	0.309749	0.582055	PLEKHO2	pleckstrin homology domain containing O2
231780_at	0.0136	0.000241	3.73894	0.305892	0.658277	GBGT1	globoside alpha-1,3-N-acetylgalactosaminyltransferase 1
203174_s_at	0.0136	0.000242	3.73804	0.30289	0.299054	ARFRP1	ADP ribosylation factor related protein 1
220428_at	0.0136	0.000242	-3.73787	0.30231	-0.226126	CD207	CD207 molecule
229326_at	0.0137	0.000243	3.73678	0.298644	0.271111	TNFSF12-TNFSF13///TNFSF12///TNFSF13	TNFSF12-TNFSF13 readthrough///tumor necrosis factor superfamily member 12///tumor necrosis factor superfamily member 13
1553435_at	0.0137	0.000244	-3.73584	0.295494	-0.242504	C18orf15	chromosome 18 open reading frame 15
222971_at	0.0137	0.000244	-3.73582	0.295419	-0.254182	NDUFA2	NADH:ubiquinone oxidoreductase subunit A2
209407_s_at	0.0137	0.000245	3.73462	0.291371	0.506662	DEAF1	DEAF1, transcription factor
219695_at	0.0137	0.000245	-3.73447	0.29089	-0.228657	SMPD3	sphingomyelin phosphodiesterase 3
225550_at	0.0138	0.000246	3.73323	0.286734	0.669106	CNST	consortin, connexin sorting protein
200887_s_at	0.0139	0.000248	3.73152	0.280967	0.595983	STAT1	signal transducer and activator of transcription 1
219146_at	0.0139	0.000248	3.73104	0.27938	0.44328	TEFM	transcription elongation factor, mitochondrial
229718_at	0.0139	0.000249	-3.73042	0.27729	-0.567417	N4BP2L1	NEDD4 binding protein 2 like 1
205939_at	0.0139	0.000249	-3.73026	0.276737	-0.22526	CYP3A7-CYP3A51P///CYP3A7	CYP3A7-CYP3A51P readthrough///cytochrome P450 family 3 subfamily A member 7
222451_s_at	0.0139	0.000249	3.72981	0.275248	0.465082	ZDHHC9	zinc finger DHHC-type containing 9
219563_at	0.0139	0.00025	-3.7292	0.273203	-0.768475	SYNE3///LINC00341	spectrin repeat containing nuclear envelope family member 3///long intergenic non-protein coding RNA 341
1562585_at	0.0139	0.000251	-3.72837	0.270391	-0.175244	LOC284263	uncharacterized LOC284263
209019_s_at	0.0139	0.000251	3.7278	0.268496	0.428187	PINK1	PTEN induced putative kinase 1
203309_s_at	0.014	0.000252	3.72728	0.266744	0.284634	HPS1	HPS1, biogenesis of lysosomal organelles complex 3 subunit 1
213693_s_at	0.014	0.000252	3.72694	0.265624	0.503259	MUC1	mucin 1, cell surface associated
220245_at	0.014	0.000253	-3.7264	0.26379	-0.242352	SLC45A2	solute carrier family 45 member 2
217276_x_at	0.0141	0.000255	-3.72404	0.255896	-0.270256	SERHL2	serine hydrolase-like 2
1565659_at	0.0141	0.000255	-3.72337	0.253634	-0.216687	FUT6	fucosyltransferase 6
208454_s_at	0.0141	0.000256	3.72276	0.251586	0.516484	CPQ	carboxypeptidase Q
221805_at	0.0142	0.000257	3.72162	0.24779	0.137333	NEFL	neurofilament, light polypeptide
224944_at	0.0142	0.000257	-3.72139	0.247027	-0.430184	TMPO	thymopoietin
1552940_at	0.0142	0.000257	-3.72127	0.246622	-0.212262	TEDDM1	transmembrane epididymal protein 1
242721_at	0.0142	0.000258	-3.72013	0.242804	-0.37257
244461_at	0.0142	0.000259	3.71981	0.241713	0.529527	SPECC1	sperm antigen with calponin homology and coiled-coil domains 1
244219_at	0.0142	0.000259	-3.71938	0.240298	-0.55606
242014_at	0.0142	0.000259	-3.71918	0.239617	-0.457798
212703_at	0.0142	0.00026	3.71833	0.236763	0.397522	TLN2	talin 2
1567065_at	0.0142	0.000261	-3.71777	0.234894	-0.2705	OR1Q1	olfactory receptor family 1 subfamily Q member 1
239763_at	0.0142	0.000261	3.71769	0.234611	0.391953	LOC101060179///PRDM11	uncharacterized LOC101060179///PR/SET domain 11
227979_at	0.0143	0.000261	-3.71707	0.232542	-0.620738	RBM4	RNA binding motif protein 4
213448_at	0.0143	0.000262	3.71608	0.22925	0.326979
244598_at	0.0144	0.000265	3.7138	0.221616	0.453695	LCP2	lymphocyte cytosolic protein 2
201046_s_at	0.0144	0.000265	3.71298	0.218867	0.399395	RAD23A	RAD23 homolog A, nucleotide excision repair protein
230113_at	0.0144	0.000265	-3.71294	0.218743	-0.355377	MBNL3	muscleblind like splicing regulator 3
212824_at	0.0145	0.000268	-3.71061	0.210959	-0.449071	FUBP3	far upstream element binding protein 3
244309_at	0.0145	0.000268	-3.7105	0.210573	-0.227432
224391_s_at	0.0146	0.00027	3.70868	0.204507	0.798196	SIAE	sialic acid acetylesterase
218361_at	0.0146	0.00027	3.70866	0.204435	0.43182	GOLPH3L	golgi phosphoprotein 3 like
218230_at	0.0146	0.00027	3.70861	0.204265	0.571875	ARFIP1	ADP ribosylation factor interacting protein 1
202788_at	0.0146	0.000271	3.70783	0.201688	0.430566	MAPKAPK3	mitogen-activated protein kinase-activated protein kinase 3
1557311_at	0.0146	0.000271	-3.7078	0.20157	-0.384548
235553_at	0.0147	0.000272	-3.70598	0.195505	-0.275877	GAPVD1	GTPase activating protein and VPS9 domains 1
205641_s_at	0.0147	0.000274	3.70476	0.191424	0.330369	TRADD	TNFRSF1A associated via death domain
1558193_at	0.0147	0.000274	3.70463	0.190992	0.300844	ANKRD54	ankyrin repeat domain 54
232077_s_at	0.0147	0.000274	-3.70447	0.190449	-0.380689	YPEL3	yippee like 3
239946_at	0.0147	0.000274	-3.70426	0.189775	-0.905061
204419_x_at	0.0147	0.000274	3.70403	0.188995	2.16095	HBG2///HBG1	hemoglobin subunit gamma 2///hemoglobin subunit gamma 1
213515_x_at	0.0147	0.000274	3.70398	0.188814	2.1305	HBG2///HBG1	hemoglobin subunit gamma 2///hemoglobin subunit gamma 1
218109_s_at	0.0147	0.000275	3.70371	0.187938	0.459521	MFSD1	major facilitator superfamily domain containing 1
241004_at	0.0147	0.000275	-3.70367	0.187808	-0.318851
206887_at	0.0147	0.000275	-3.70329	0.186512	-0.274217	ACKR2	atypical chemokine receptor 2
201916_s_at	0.0148	0.000278	-3.70033	0.176671	-0.384779	SEC63	SEC63 homolog, protein translocation regulator
221460_at	0.0149	0.000279	-3.69943	0.173669	-0.25553	OR2C1	olfactory receptor family 2 subfamily C member 1
222587_s_at	0.0149	0.00028	-3.69888	0.171841	-0.589986	GALNT7	polypeptide N-acetylgalactosaminyltransferase 7
1553715_s_at	0.0149	0.00028	3.6986	0.170879	0.478949	MCRIP2	MAPK regulated corepressor interacting protein 2
203575_at	0.0149	0.000281	3.6978	0.168227	0.611326	CSNK2A2	casein kinase 2 alpha 2
202108_at	0.0149	0.000281	3.69742	0.166979	0.50969	PEPD	peptidase D
1552803_a_at	0.0149	0.000281	-3.69735	0.166734	-0.437086	STMN1	stathmin 1
232677_at	0.0149	0.000281	-3.69721	0.166252	-0.299398	SYT11	synaptotagmin 11
218272_at	0.0149	0.000282	3.69695	0.165414	0.394402	TTC38	tetratricopeptide repeat domain 38
242256_x_at	0.0149	0.000282	-3.69685	0.165058	-0.180515
224823_at	0.0149	0.000282	-3.69655	0.164076	-1.51345	MYLK	myosin light chain kinase
213018_at	0.015	0.000283	3.6954	0.160251	0.484501	GATAD1	GATA zinc finger domain containing 1
221545_x_at	0.015	0.000285	3.69402	0.155652	0.429871	MED16	mediator complex subunit 16
229491_at	0.0151	0.000286	3.69282	0.151644	0.445631	SLC9B2	solute carrier family 9 member B2
228517_at	0.0151	0.000287	3.69213	0.149359	0.328088	MEAF6	MYST/Esa1 associated factor 6
213911_s_at	0.0151	0.000287	-3.69181	0.148279	-0.279489	H2AFZ	H2A histone family member Z
209130_at	0.0151	0.000287	3.69136	0.146789	0.476517	SNAP23	synaptosome associated protein 23
208129_x_at	0.0151	0.000288	3.69122	0.146334	0.406935	LOC101928269///LOC100506403///RUNX1	uncharacterized LOC101928269///uncharacterized LOC100506403///runt related transcription factor 1
218704_at	0.0152	0.000289	3.69003	0.142371	0.322304	RNF43	ring finger protein 43
221341_s_at	0.0152	0.000289	-3.68949	0.140575	-0.208257	OR1D5	olfactory receptor family 1 subfamily D member 5
227914_s_at	0.0152	0.000291	-3.68837	0.136873	-0.186288	UBE3B	ubiquitin protein ligase E3B
235765_at	0.0152	0.000291	-3.68836	0.136812	-0.572772	TLE4	transducin like enhancer of split 4
201601_x_at	0.0152	0.000291	3.68835	0.136793	0.832103	IFITM2///IFITM1	interferon induced transmembrane protein 2///interferon induced transmembrane protein 1
201720_s_at	0.0152	0.000291	-3.68809	0.135914	-0.468437	LAPTM5	lysosomal protein transmembrane 5
224887_at	0.0152	0.000291	3.68777	0.134849	0.343812	GNPTG	N-acetylglucosamine-1-phosphate transferase gamma subunit
215592_at	0.0152	0.000292	-3.68682	0.131714	-0.659609
205441_at	0.0153	0.000294	3.68527	0.126556	0.283002	OCEL1	occludin/ELL domain containing 1
1556162_at	0.0153	0.000294	-3.68513	0.126096	-0.223153	IGSF3	immunoglobulin superfamily member 3
220110_s_at	0.0154	0.000297	3.6825	0.117378	0.989214	NXF3	nuclear RNA export factor 3
239132_at	0.0155	0.000298	-3.68136	0.113573	-0.310172	NOS1	nitric oxide synthase 1
238068_at	0.0155	0.000299	-3.68108	0.112645	-0.478204
214719_at	0.0155	0.000299	3.68062	0.111142	0.573659	SLC46A3	solute carrier family 46 member 3
218836_at	0.0155	0.0003	3.67958	0.107668	0.389389	TRIM39-RPP21///RPP21///TRIM39	TRIM39-RPP21 readthrough///ribonuclease P/MRP subunit p21///tripartite motif containing 39
212034_s_at	0.0155	0.0003	3.6795	0.107419	0.357673	EXOC7	exocyst complex component 7
222326_at	0.0156	0.000302	-3.67819	0.103071	-1.17423
239938_x_at	0.0156	0.000302	-3.67755	0.100946	-0.533018
205026_at	0.0156	0.000303	3.67742	0.100524	0.327229	STAT5B	signal transducer and activator of transcription 5B
239267_at	0.0158	0.000306	-3.67418	0.089792	-0.290976	NEK6	NIMA related kinase 6
1561468_at	0.0158	0.000306	-3.6741	0.089526	-0.165456
223950_s_at	0.0158	0.000307	3.6737	0.088201	0.365514	FLYWCH1	FLYWCH-type zinc finger 1
201172_x_at	0.0158	0.000307	3.67362	0.08793	0.436905	ATP6V0E1	ATPase H+ transporting V0 subunit e1
202013_s_at	0.0158	0.000307	3.67305	0.086033	0.356023	EXT2	exostosin glycosyltransferase 2
226665_at	0.0158	0.000309	-3.67189	0.082205	-0.825474	AHSA2	AHA1, activator of heat shock 90kDa protein ATPase homolog 2 (yeast)
202368_s_at	0.0158	0.000309	3.67177	0.081796	0.365047	TRAM2	translocation associated membrane protein 2
241252_at	0.0158	0.000309	-3.67149	0.080874	-0.568452	ESCO2	establishment of sister chromatid cohesion N-acetyltransferase 2
1555181_a_at	0.0158	0.000309	-3.67148	0.080836	-0.374774	ST3GAL3	ST3 beta-galactoside alpha-2,3-sialyltransferase 3
226459_at	0.0158	0.00031	-3.67069	0.078218	-0.590632	PIK3AP1	phosphoinositide-3-kinase adaptor protein 1
229736_at	0.0159	0.000311	3.66993	0.075722	0.366855	TMEM86B	transmembrane protein 86B
212329_at	0.0159	0.000311	3.66954	0.074434	0.397031	SCAP	SREBF chaperone
205305_at	0.0159	0.000311	-3.6695	0.074278	-0.207101	FGL1	fibrinogen like 1
231926_at	0.0159	0.000312	3.66932	0.073692	0.514158	EPS15L1	epidermal growth factor receptor pathway substrate 15 like 1
201588_at	0.016	0.000315	3.66675	0.065206	0.311804	TXNL1	thioredoxin like 1
204106_at	0.016	0.000315	3.6663	0.063711	0.384207	TESK1	testis-specific kinase 1
242090_x_at	0.0161	0.000317	-3.66498	0.059341	-0.141254
243505_at	0.0161	0.000317	-3.6645	0.05776	-0.286687	MAP3K3	mitogen-activated protein kinase kinase kinase 3
221206_at	0.0161	0.000318	3.66397	0.055992	0.3212	PMS2CL///PMS2	PMS2 C-terminal like pseudogene///PMS1 homolog 2, mismatch repair system component
236669_at	0.0161	0.000318	-3.66377	0.055361	-0.438056	SDCBP2-AS1	SDCBP2 antisense RNA 1
1552579_a_at	0.0161	0.000318	-3.66362	0.054835	-0.279446	ADAM21	ADAM metallopeptidase domain 21
214752_x_at	0.0161	0.000319	3.6631	0.053127	0.51184	FLNA	filamin A
1567410_at	0.0162	0.00032	-3.66206	0.049685	-0.332435	ZNF135	zinc finger protein 135
217819_at	0.0162	0.000322	3.66068	0.045156	0.274383	GOLGA7	golgin A7
203912_s_at	0.0162	0.000322	3.66068	0.045129	0.421036	DNASE1L1	deoxyribonuclease 1 like 1
217650_x_at	0.0162	0.000322	3.66021	0.043591	0.244895	ST3GAL2	ST3 beta-galactoside alpha-2,3-sialyltransferase 2
221274_s_at	0.0162	0.000323	3.65967	0.041802	0.395423	LMAN2L	lectin, mannose binding 2 like
1553023_a_at	0.0163	0.000324	-3.65906	0.039807	-0.151949	NOX5	NADPH oxidase, EF-hand calcium binding domain 5
1561476_at	0.0163	0.000324	-3.65893	0.039372	-0.167457	CASC6	cancer susceptibility candidate 6 (non-protein coding)
203988_s_at	0.0163	0.000326	3.6572	0.033672	0.503189	FUT8	fucosyltransferase 8
1554580_a_at	0.0163	0.000326	-3.65692	0.032727	-0.346008	WWP2	WW domain containing E3 ubiquitin protein ligase 2
242277_at	0.0164	0.000328	3.65529	0.02736	0.724052
212074_at	0.0164	0.000329	-3.65446	0.024619	-0.749621	SUN1	Sad1 and UNC84 domain containing 1
226636_at	0.0164	0.000329	3.65444	0.024556	0.834713	PLD1	phospholipase D1
226146_at	0.0165	0.000331	3.65266	0.018681	0.278672	HEIH	hepatocellular carcinoma up-regulated EZH2-associated long non-coding RNA
219189_at	0.0166	0.000332	3.65204	0.016638	0.348415	FBXL6	F-box and leucine rich repeat protein 6
221637_s_at	0.0166	0.000333	3.65087	0.012779	0.323232	C11orf98///LBHD1	chromosome 11 open reading frame 98///LBH domain containing 1
1552634_a_at	0.0166	0.000334	-3.65024	0.010704	-0.49586	ZNF101	zinc finger protein 101
217817_at	0.0166	0.000335	3.64954	0.008404	0.377558	ARPC4	actin related protein 2/3 complex subunit 4
202710_at	0.0166	0.000335	3.64938	0.007898	0.529408	BET1	Bet1 golgi vesicular membrane trafficking protein
212780_at	0.0166	0.000335	3.64937	0.007863	0.577288	SOS1	SOS Ras/Rac guanine nucleotide exchange factor 1
208478_s_at	0.0167	0.000336	3.6486	0.005316	0.473876	BAX	BCL2 associated X, apoptosis regulator
212203_x_at	0.0167	0.000337	3.6477	0.002338	0.594606	IFITM3	interferon induced transmembrane protein 3
223033_s_at	0.0167	0.000338	3.64718	0.000628	0.374487	SCYL1	SCY1 like pseudokinase 1
216619_at	0.0167	0.000338	3.6469	-0.000289	0.136636	LOC101927446///GTPBP10	uncharacterized LOC101927446///GTP binding protein 10
230049_at	0.0167	0.000338	-3.64684	-0.000473	-0.24162	TAF6L	TATA-box binding protein associated factor 6 like
218809_at	0.0167	0.000339	3.64612	-0.002845	0.37535	PANK2	pantothenate kinase 2
235348_at	0.0167	0.000339	-3.64606	-0.003033	-0.506661	ABHD13	abhydrolase domain containing 13
218991_at	0.0167	0.000339	3.64595	-0.003396	0.38514	HEATR6	HEAT repeat containing 6
1552410_at	0.017	0.000345	-3.64122	-0.018972	-0.287695	CLEC4F	C-type lectin domain family 4 member F
221471_at	0.017	0.000346	3.64087	-0.020094	0.362901	SERINC3	serine incorporator 3
211931_s_at	0.017	0.000347	-3.64018	-0.022386	-0.305326	HNRNPA3///HNRNPA3P1	heterogeneous nuclear ribonucleoprotein A3///heterogeneous nuclear ribonucleoprotein A3 pseudogene 1
220734_s_at	0.0171	0.000348	3.63916	-0.025721	0.286553	CPTP	ceramide-1-phosphate transfer protein
40273_at	0.0171	0.000349	3.63847	-0.02799	0.314901	SPHK2	sphingosine kinase 2
239143_x_at	0.0171	0.000349	-3.63828	-0.028623	-0.542271	RNF138	ring finger protein 138
219344_at	0.0171	0.00035	3.63756	-0.03099	0.333972	SLC29A3	solute carrier family 29 member 3
1553060_at	0.0172	0.00035	-3.63724	-0.032045	-0.212657	PSKH2	protein serine kinase H2
233198_at	0.0172	0.000351	-3.63647	-0.034541	-0.517205	GOLGA2P5	golgin A2 pseudogene 5
219209_at	0.0172	0.000353	3.63521	-0.038699	0.741493	IFIH1	interferon induced with helicase C domain 1
202308_at	0.0172	0.000353	3.63513	-0.038954	0.375281	SREBF1	sterol regulatory element binding transcription factor 1
240062_at	0.0172	0.000353	-3.635	-0.039372	-0.33941	FAM3C	family with sequence similarity 3 member C
202394_s_at	0.0173	0.000354	3.63437	-0.041451	0.298538	ABCF3	ATP binding cassette subfamily F member 3
229083_at	0.0174	0.000357	-3.63231	-0.048216	-0.537758	HNRNPA0	heterogeneous nuclear ribonucleoprotein A0
219405_at	0.0174	0.000358	3.63148	-0.050914	0.575654	TRIM68	tripartite motif containing 68
218116_at	0.0174	0.000359	3.63082	-0.053077	0.250791	C9orf78	chromosome 9 open reading frame 78
202552_s_at	0.0174	0.000359	-3.63056	-0.053929	-0.759605	LOC101929500///CRIM1	uncharacterized LOC101929500///cysteine rich transmembrane BMP regulator 1
237872_at	0.0175	0.00036	-3.62963	-0.056978	-0.241029	LOC102725454	uncharacterized LOC102725454
206495_s_at	0.0175	0.000361	3.62872	-0.059959	0.32573	HINFP	histone H4 transcription factor
205491_s_at	0.0175	0.000362	-3.62839	-0.061068	-0.235031	GJB3	gap junction protein beta 3
209426_s_at	0.0175	0.000363	3.62786	-0.062792	0.369362	C1QTNF3-AMACR///AMACR	C1QTNF3-AMACR readthrough (NMD candidate)///alpha-methylacyl-CoA racemase
200040_at	0.0175	0.000363	-3.62784	-0.062871	-0.205974	KHDRBS1	KH RNA binding domain containing, signal transduction associated 1
235433_at	0.0175	0.000363	3.62735	-0.064445	0.468418	APOOL	apolipoprotein O like
220332_at	0.0176	0.000364	-3.62665	-0.066746	-0.260342	CLDN16	claudin 16
204848_x_at	0.0176	0.000365	3.62626	-0.068029	2.03529	HBG2///HBG1	hemoglobin subunit gamma 2///hemoglobin subunit gamma 1
218661_at	0.0176	0.000365	3.62586	-0.069344	0.435383	NAA60	N(alpha)-acetyltransferase 60, NatF catalytic subunit
235890_at	0.0176	0.000366	-3.62539	-0.070873	-0.414274	TBL1XR1	transducin (beta)-like 1 X-linked receptor 1
214928_at	0.0176	0.000367	-3.62456	-0.073606	-0.325355	OBSL1	obscurin like 1
224595_at	0.0176	0.000367	-3.62424	-0.074638	-0.52585	SLC44A1	solute carrier family 44 member 1
211171_s_at	0.0177	0.000368	-3.62376	-0.076209	-0.225077	PDE10A	phosphodiesterase 10A
209362_at	0.0177	0.000368	3.62363	-0.076649	0.427885	LOC101928625///MED21	uncharacterized LOC101928625///mediator complex subunit 21
1555395_at	0.0177	0.000369	-3.6228	-0.079348	-0.123127	AKAP12	A-kinase anchoring protein 12
233571_x_at	0.0177	0.00037	3.62263	-0.079899	0.418277	PPDPF	pancreatic progenitor cell differentiation and proliferation factor
226888_at	0.0178	0.000373	3.62024	-0.087718	0.466558	CSNK1G1	casein kinase 1 gamma 1
209075_s_at	0.0179	0.000374	3.61966	-0.089609	0.358428	ISCU	iron-sulfur cluster assembly enzyme
219983_at	0.0179	0.000375	3.61865	-0.09292	1.24213	HRASLS	HRAS like suppressor
238977_at	0.0179	0.000376	-3.61777	-0.095795	-0.344869	MCM6	minichromosome maintenance complex component 6
228910_at	0.018	0.000377	3.61701	-0.098276	0.445878	CD82	CD82 molecule
213138_at	0.018	0.000378	-3.61601	-0.101558	-0.44873	ARID5A	AT-rich interaction domain 5A
214316_x_at	0.018	0.000379	-3.61554	-0.103088	-0.554617
1564471_at	0.018	0.000379	-3.61549	-0.103249	-0.158448	LOC100130815	uncharacterized LOC100130815
227266_s_at	0.018	0.00038	3.61502	-0.104776	0.938319	FYB	FYN binding protein
1564386_at	0.0181	0.000381	-3.61448	-0.106553	-0.197252	TXNDC8	thioredoxin domain containing 8
234254_at	0.0181	0.000381	-3.61443	-0.106704	-0.509624	RPL7AP9	ribosomal protein L7a pseudogene 9
202971_s_at	0.0181	0.000382	-3.61382	-0.108698	-0.554071	DYRK2	dual specificity tyrosine phosphorylation regulated kinase 2
203706_s_at	0.0181	0.000383	3.61304	-0.111249	0.740947	FZD7	frizzled class receptor 7
222285_at	0.0183	0.000386	-3.61043	-0.119779	-0.332811	IGHD	immunoglobulin heavy constant delta
244679_at	0.0183	0.000387	-3.61012	-0.120773	-0.654901
1569005_at	0.0183	0.000387	-3.60986	-0.121625	-0.191395	BCAS4	breast carcinoma amplified sequence 4
208708_x_at	0.0183	0.000388	3.60882	-0.125031	0.501871	EIF5	eukaryotic translation initiation factor 5
216580_at	0.0184	0.00039	-3.60746	-0.129434	-0.283315
225074_at	0.0184	0.000391	3.60688	-0.131347	0.391353	RAB2B	RAB2B, member RAS oncogene family
211924_s_at	0.0185	0.000394	-3.60516	-0.13693	-1.02606	PLAUR	plasminogen activator, urokinase receptor
1569956_at	0.0185	0.000394	-3.60487	-0.137885	-0.17709	MYLK	myosin light chain kinase
219363_s_at	0.0186	0.000395	3.60413	-0.140297	0.487061	MTERF3	mitochondrial transcription termination factor 3
203551_s_at	0.0186	0.000396	3.60364	-0.141899	0.347531	COX11	COX11, cytochrome c oxidase copper chaperone
237936_at	0.0186	0.000396	-3.60363	-0.141942	-0.180826
238405_at	0.0186	0.000397	-3.60297	-0.144078	-0.503155
225515_s_at	0.0186	0.000398	3.60245	-0.145759	0.447169	RPL7L1///WAC-AS1	ribosomal protein L7 like 1///WAC antisense RNA 1 (head to head)
1556064_at	0.0186	0.000399	3.60158	-0.148593	0.769497	LOC284926	uncharacterized LOC284926
228697_at	0.0186	0.000399	3.60127	-0.14961	0.734549	HINT3	histidine triad nucleotide binding protein 3
234393_at	0.0186	0.000399	-3.60118	-0.149901	-0.300835	HDAC9	histone deacetylase 9
242397_at	0.0187	0.0004	-3.60048	-0.152178	-0.818938
226929_at	0.0187	0.000401	3.59989	-0.154087	0.483759	MTHFR	methylenetetrahydrofolate reductase (NAD(P)H)
201534_s_at	0.0187	0.000403	-3.59889	-0.157347	-0.395034	UBL3	ubiquitin like 3
220303_at	0.0187	0.000403	-3.59867	-0.158066	-0.234021	PDZD3	PDZ domain containing 3
201564_s_at	0.0187	0.000403	3.59864	-0.158183	0.649568	FSCN1	fascin actin-bundling protein 1
229044_at	0.0187	0.000403	3.59838	-0.159026	0.269794	NUDT17	nudix hydrolase 17
225707_at	0.0188	0.000405	-3.5976	-0.161545	-0.51859	ARL6IP6	ADP ribosylation factor like GTPase 6 interacting protein 6
1557128_at	0.0188	0.000405	-3.59736	-0.162335	-0.329923	FAM111B	family with sequence similarity 111 member B
204074_s_at	0.0188	0.000405	3.59736	-0.162342	0.366318	CEP104	centrosomal protein 104
212829_at	0.0188	0.000405	3.59718	-0.162908	0.437016	PIP4K2A	phosphatidylinositol-5-phosphate 4-kinase type 2 alpha
204584_at	0.0188	0.000406	-3.59655	-0.164953	-0.19484	L1CAM	L1 cell adhesion molecule
211152_s_at	0.0188	0.000407	3.59618	-0.166163	0.35316	HTRA2	HtrA serine peptidase 2
226707_at	0.0188	0.000407	3.59571	-0.167709	0.505592	NAPRT	nicotinate phosphoribosyltransferase
227118_s_at	0.0188	0.000407	-3.59567	-0.167822	-0.267282	MRPS26	mitochondrial ribosomal protein S26
218760_at	0.0188	0.000409	3.59486	-0.170467	0.286506	COQ6	coenzyme Q6, monooxygenase
232286_at	0.0188	0.000409	-3.5948	-0.170668	-0.948385
235918_x_at	0.0188	0.000409	-3.59429	-0.172323	-0.603246	CEP97	centrosomal protein 97
230997_at	0.0189	0.000412	-3.59247	-0.178227	-0.250643	TTC21A	tetratricopeptide repeat domain 21A
212020_s_at	0.019	0.000414	-3.59111	-0.182642	-0.674331	MKI67	marker of proliferation Ki-67
222503_s_at	0.0191	0.000415	3.59035	-0.185103	0.365643	WDR41	WD repeat domain 41
229678_at	0.0191	0.000416	3.58976	-0.187006	0.55794	LINC01137	long intergenic non-protein coding RNA 1137
231832_at	0.0191	0.000417	3.5892	-0.188833	0.438468	POC1B-GALNT4///GALNT4	POC1B-GALNT4 readthrough///polypeptide N-acetylgalactosaminyltransferase 4
1552771_a_at	0.0191	0.000417	-3.58896	-0.189606	-0.149776	LIN9	lin-9 DREAM MuvB core complex component
212412_at	0.0192	0.000419	3.58815	-0.19225	0.568125	PDLIM5	PDZ and LIM domain 5
225920_at	0.0192	0.000419	3.58785	-0.193215	0.303158	LOC148413	uncharacterized LOC148413
238333_s_at	0.0192	0.000421	3.58634	-0.19811	0.47055	PAOX	polyamine oxidase (exo-N4-amino)
216508_x_at	0.0192	0.000422	-3.58607	-0.19899	-0.521807
1556427_s_at	0.0193	0.000423	-3.58552	-0.200785	-0.276031	LRRN4CL	LRRN4 C-terminal like
240347_at	0.0195	0.000427	-3.58232	-0.211132	-0.563011
204078_at	0.0195	0.00043	3.58093	-0.215648	0.449927	P3H4	prolyl 3-hydroxylase family member 4 (non-enzymatic)
236814_at	0.0195	0.00043	-3.58087	-0.215836	-0.571493	MDM4	MDM4, p53 regulator
225457_s_at	0.0195	0.00043	3.58076	-0.216203	0.474945	OLMALINC///PP7080	oligodendrocyte maturation-associated long intergenic non-coding RNA///uncharacterized LOC25845
241956_at	0.0196	0.000431	-3.57989	-0.219029	-0.657793
218534_s_at	0.0196	0.000432	3.57957	-0.220067	0.543893	AGGF1	angiogenic factor with G-patch and FHA domains 1
225467_s_at	0.0197	0.000434	3.57802	-0.225059	0.453075	RDH13	retinol dehydrogenase 13
233750_s_at	0.0197	0.000435	3.57745	-0.226926	0.341488	TRMT1L	tRNA methyltransferase 1 like
221857_s_at	0.0197	0.000436	3.57679	-0.229048	0.287125	TJAP1	tight junction associated protein 1
229461_x_at	0.0198	0.000438	-3.57567	-0.23267	-1.49231	NEGR1	neuronal growth regulator 1
220347_at	0.0198	0.000438	-3.57544	-0.233409	-0.257143	SMG6	SMG6, nonsense mediated mRNA decay factor
207559_s_at	0.0198	0.000438	3.57526	-0.234011	0.478679	ZMYM3	zinc finger MYM-type containing 3
205025_at	0.0199	0.00044	3.57401	-0.23803	0.461285	ZBTB48	zinc finger and BTB domain containing 48
204979_s_at	0.0199	0.00044	3.574	-0.238084	0.351392	SH3BGR	SH3 domain binding glutamate rich protein
237239_at	0.0199	0.000442	-3.57318	-0.240714	-0.588528
1553340_s_at	0.0199	0.000442	-3.57272	-0.242198	-0.288698	SLC35G4///SLC35G3///SLC35G5	solute carrier family 35 member G4///solute carrier family 35 member G3///solute carrier family 35 member G5
208672_s_at	0.0199	0.000443	-3.5726	-0.242597	-0.162746	SRSF3	serine and arginine rich splicing factor 3
217327_at	0.0199	0.000444	-3.57194	-0.244727	-0.169517
227545_at	0.02	0.000446	-3.57048	-0.249452	-0.542567	BARD1	BRCA1 associated RING domain 1
207111_at	0.0201	0.000447	3.56983	-0.251537	1.01568	ADGRE1	adhesion G protein-coupled receptor E1
1561114_a_at	0.0202	0.000451	3.56748	-0.25913	0.151458	DEPDC4	DEP domain containing 4
214151_s_at	0.0203	0.000452	3.56662	-0.261923	0.503364	DYX1C1-CCPG1///CCPG1	DYX1C1-CCPG1 readthrough (NMD candidate)///cell cycle progression 1
223354_x_at	0.0203	0.000455	3.56521	-0.266455	0.312077	MFF	mitochondrial fission factor
226092_at	0.0203	0.000455	3.56513	-0.266734	0.442881	MPP5	membrane palmitoylated protein 5
207181_s_at	0.0204	0.000456	-3.56401	-0.27033	-0.472995	CASP7	caspase 7
221277_s_at	0.0204	0.000458	3.56332	-0.272559	0.359207	PUS3	pseudouridylate synthase 3
229344_x_at	0.0205	0.000459	-3.56249	-0.27522	-0.482205	RIMKLB	ribosomal modification protein rimK like family member B
236911_at	0.0205	0.00046	-3.56195	-0.276982	-0.282329	RIMKLB	ribosomal modification protein rimK like family member B
240321_at	0.0205	0.000461	-3.56099	-0.280068	-0.513535
1563744_a_at	0.0206	0.000463	-3.5599	-0.283567	-0.324857	DISC1	disrupted in schizophrenia 1
228849_at	0.0207	0.000465	-3.55889	-0.286833	-0.307948	NTRK3	neurotrophic receptor tyrosine kinase 3
217962_at	0.0207	0.000467	3.55778	-0.290409	0.453076	NOP10	NOP10 ribonucleoprotein
205679_x_at	0.0207	0.000467	-3.55777	-0.290444	-0.268083	ACAN	aggrecan
235395_at	0.0207	0.000467	-3.55774	-0.290551	-0.15374	SEC63	SEC63 homolog, protein translocation regulator
218924_s_at	0.0207	0.000467	3.55767	-0.290754	0.434541	CTBS	chitobiase
244887_at	0.0207	0.000467	-3.55748	-0.291374	-0.597066
213934_s_at	0.0207	0.000469	3.55649	-0.294577	0.489179	ZNF23	zinc finger protein 23
228168_at	0.0209	0.000473	3.55391	-0.302868	0.417404	ATP5G3	ATP synthase, H+ transporting, mitochondrial Fo complex subunit C3 (subunit 9)
227584_at	0.0209	0.000473	-3.5539	-0.302911	-0.490294	NAV1	neuron navigator 1
209667_at	0.021	0.000476	3.55232	-0.307972	0.355324	CES2	carboxylesterase 2
240435_at	0.0211	0.000479	-3.55061	-0.313493	-0.369171	LOC101928635	uncharacterized LOC101928635
222409_at	0.0211	0.000479	3.55058	-0.31357	0.59351	CORO1C	coronin 1C
218921_at	0.0211	0.00048	3.54981	-0.316044	0.511991	SIGIRR	single Ig and TIR domain containing
231017_at	0.0212	0.000482	3.5489	-0.318963	0.420493	STK11	serine/threonine kinase 11
211503_s_at	0.0212	0.000482	3.54882	-0.319221	0.467301	RAB14	RAB14, member RAS oncogene family
214812_s_at	0.0212	0.000484	-3.54771	-0.322795	-0.246438	MOB1A	MOB kinase activator 1A
1560842_a_at	0.0212	0.000484	-3.54748	-0.323523	-0.136862	TEX26-AS1	TEX26 antisense RNA 1
205296_at	0.0212	0.000484	-3.54747	-0.323565	-0.660119	RBL1	RB transcriptional corepressor like 1
225360_at	0.0212	0.000485	-3.54719	-0.324474	-0.215228	TRABD	TraB domain containing
238496_at	0.0212	0.000485	-3.54709	-0.32478	-0.466333	WHSC1L1	Wolf-Hirschhorn syndrome candidate 1-like 1
209560_s_at	0.0212	0.000485	3.54679	-0.325765	2.17254	DLK1	delta like non-canonical Notch ligand 1
234200_at	0.0213	0.000487	-3.54597	-0.328391	-0.192427
227802_at	0.0214	0.00049	-3.544	-0.33471	-0.609469	RUFY3	RUN and FYVE domain containing 3
210258_at	0.0214	0.000491	-3.54375	-0.335498	-0.688574	RGS13	regulator of G-protein signaling 13
1556444_a_at	0.0214	0.000491	-3.54359	-0.336033	-0.313942	LOC100288310	uncharacterized LOC100288310
214337_at	0.0214	0.000492	3.54324	-0.337161	0.273756	COPA	coatomer protein complex subunit alpha
237889_s_at	0.0214	0.000492	-3.54309	-0.337624	-0.232513	LOC100422737	uncharacterized LOC100422737
208987_s_at	0.0214	0.000493	3.54267	-0.338968	0.267367	KDM2A	lysine demethylase 2A
53720_at	0.0214	0.000493	3.54267	-0.33899	0.538758	C19orf66	chromosome 19 open reading frame 66
205524_s_at	0.0216	0.000496	-3.54053	-0.345842	-0.216695	HAPLN1	hyaluronan and proteoglycan link protein 1
1562484_at	0.0216	0.000497	3.54011	-0.34718	1.14075	MEIOC	meiosis specific with coiled-coil domain
208992_s_at	0.0216	0.000499	3.5393	-0.349779	0.394938	STAT3	signal transducer and activator of transcription 3
206559_x_at	0.0216	0.000499	-3.539	-0.350753	-0.0837973
223150_s_at	0.0216	0.0005	3.53879	-0.35142	0.297322	PTPN23	protein tyrosine phosphatase, non-receptor type 23
1556061_at	0.0216	0.0005	3.53844	-0.352544	0.562425	RPP30	ribonuclease P/MRP subunit p30
206871_at	0.0216	0.0005	-3.53834	-0.352851	-1.77004	ELANE	elastase, neutrophil expressed
239401_at	0.0216	0.000501	-3.53803	-0.353862	-0.292655
1555189_a_at	0.0216	0.000501	-3.53785	-0.354424	-0.279245	TAT	tyrosine aminotransferase
1557633_at	0.0216	0.000501	-3.53779	-0.354633	-0.266695	POM121L8P	POM121 transmembrane nucleoporin like 8, pseudogene
244409_at	0.0216	0.000501	3.53775	-0.354761	0.252451	CCDC154	coiled-coil domain containing 154
210993_s_at	0.0216	0.000502	-3.53756	-0.355356	-0.723932	SMAD1	SMAD family member 1
200770_s_at	0.0216	0.000503	3.53678	-0.357867	0.444335	LAMC1	laminin subunit gamma 1
223387_at	0.0217	0.000505	3.53588	-0.360745	0.358565	ZFYVE1	zinc finger FYVE-type containing 1
34206_at	0.0217	0.000505	3.53582	-0.360934	0.397821	ARAP1	ArfGAP with RhoGAP domain, ankyrin repeat and PH domain 1
233435_at	0.0217	0.000507	-3.53482	-0.364126	-0.183943
226313_at	0.0217	0.000507	3.5347	-0.364509	0.446204	C10orf35	chromosome 10 open reading frame 35
1569827_at	0.0217	0.000508	3.53431	-0.365758	0.431827	ATG7	autophagy related 7
201848_s_at	0.0217	0.000508	3.53423	-0.366035	0.460714	BNIP3	BCL2 interacting protein 3
216348_at	0.0218	0.000509	-3.53355	-0.368216	-0.484232
242176_at	0.0219	0.000512	-3.53202	-0.373101	-0.341923	MEF2A	myocyte enhancer factor 2A
209213_at	0.0219	0.000512	3.5318	-0.373819	0.566564	CBR1	carbonyl reductase 1
234312_s_at	0.022	0.000515	3.5302	-0.378921	0.346346	ACSS2	acyl-CoA synthetase short-chain family member 2
1557422_at	0.022	0.000515	-3.52995	-0.379722	-0.20301
236668_at	0.0221	0.000518	-3.52856	-0.384156	-0.322109	LOC101926967	uncharacterized LOC101926967
216210_x_at	0.0221	0.000518	3.52855	-0.38421	0.27018	TRIOBP	TRIO and F-actin binding protein
1564373_a_at	0.0221	0.000518	-3.52836	-0.384805	-0.335626	LOC283887	uncharacterized LOC283887
229396_at	0.0222	0.000522	-3.52635	-0.39124	-0.26512	OVOL1	ovo like transcriptional repressor 1
211364_at	0.0222	0.000523	-3.52603	-0.392264	-0.298557	MTAP	methylthioadenosine phosphorylase
222922_at	0.0223	0.000524	3.5252	-0.394897	0.641239	KCNE3	potassium voltage-gated channel subfamily E regulatory subunit 3
229889_at	0.0224	0.000527	3.52369	-0.399719	0.507105	LRRC75A	leucine rich repeat containing 75A
200684_s_at	0.0224	0.000528	3.52326	-0.401117	0.393852	UBE2L3	ubiquitin conjugating enzyme E2 L3
228524_at	0.0224	0.000528	3.52302	-0.401854	0.332508	ADCK5	aarF domain containing kinase 5
228300_at	0.0224	0.000529	-3.52275	-0.402732	-0.220617	FAM187A///CCDC103	family with sequence similarity 187 member A///coiled-coil domain containing 103
1554420_at	0.0224	0.00053	-3.52225	-0.404317	-0.209619	ATF3	activating transcription factor 3
202148_s_at	0.0225	0.000532	3.52098	-0.40837	0.302774	PYCR1	pyrroline-5-carboxylate reductase 1
222280_at	0.0225	0.000532	3.52097	-0.408412	0.337846	TMEM147-AS1	TMEM147 antisense RNA 1
212658_at	0.0225	0.000533	3.52065	-0.409417	0.482319	LHFPL2	lipoma HMGIC fusion partner-like 2
241758_at	0.0226	0.000536	-3.51892	-0.414957	-0.16899	NUP93	nucleoporin 93
213527_s_at	0.0226	0.000536	3.51891	-0.414976	0.341861	ZNF688	zinc finger protein 688
212948_at	0.0227	0.000539	3.51754	-0.419353	0.334848	CAMTA2	calmodulin binding transcription activator 2
234070_at	0.0228	0.000543	-3.51555	-0.425707	-0.284321
239061_at	0.0228	0.000543	-3.51537	-0.42628	-0.351313	TPRXL	tetrapeptide repeat homeobox like
1555275_a_at	0.0228	0.000544	3.51487	-0.42786	0.266558	KLHL6	kelch like family member 6
244466_at	0.0229	0.000546	-3.51394	-0.43084	-0.149522	ZNF544	zinc finger protein 544
204928_s_at	0.0229	0.000546	3.5138	-0.431266	0.525256	SLC10A3	solute carrier family 10 member 3
212945_s_at	0.0229	0.000546	3.51367	-0.431692	0.496783	MGA	MGA, MAX dimerization protein
212750_at	0.0229	0.000547	-3.51321	-0.433153	-0.873223	PPP1R16B	protein phosphatase 1 regulatory subunit 16B
225998_at	0.0229	0.000548	-3.51257	-0.435191	-0.484788	GAB1	GRB2 associated binding protein 1
36994_at	0.0229	0.000549	3.5124	-0.435729	0.366428	ATP6V0C	ATPase H+ transporting V0 subunit c
1557724_a_at	0.0229	0.000549	-3.51233	-0.435961	-0.169108	LOC285847	uncharacterized LOC285847
216794_at	0.023	0.00055	-3.51149	-0.438618	-0.327666	LOC100289518	immunoglobin superfamily member 21 pseudogene
209152_s_at	0.023	0.000552	-3.51091	-0.440465	-0.509262	TCF3	transcription factor 3
201969_at	0.023	0.000552	-3.51085	-0.440669	-0.436885	NASP	nuclear autoantigenic sperm protein
207318_s_at	0.023	0.000552	-3.51067	-0.441242	-0.385959	CDK13	cyclin dependent kinase 13
205204_at	0.023	0.000554	3.50988	-0.443762	0.30056	NMB	neuromedin B
1562742_at	0.023	0.000554	-3.50946	-0.445077	-0.132736	LINC01362	long intergenic non-protein coding RNA 1362
238061_at	0.0231	0.000556	-3.50874	-0.447377	-0.251698	LGI3	leucine rich repeat LGI family member 3
237019_at	0.0231	0.000556	3.50866	-0.447626	0.377913
204262_s_at	0.0231	0.000557	3.508	-0.449748	0.399703	PSEN2	presenilin 2
46323_at	0.0232	0.000559	3.50699	-0.45294	0.42237	CANT1	calcium activated nucleotidase 1
226377_at	0.0232	0.000561	3.50624	-0.455338	0.417939	NFIC	nuclear factor I C
224910_at	0.0233	0.000563	-3.50499	-0.45929	-0.404679	CARHSP1	calcium regulated heat stable protein 1
205910_s_at	0.0233	0.000564	3.50443	-0.461096	0.303987	CEL	carboxyl ester lipase
223801_s_at	0.0233	0.000565	3.5042	-0.461807	0.360498	APOL4	apolipoprotein L4
205774_at	0.0233	0.000565	3.50416	-0.461933	0.528299	F12	coagulation factor XII
226264_at	0.0233	0.000565	3.5039	-0.462757	0.426651	SUSD1	sushi domain containing 1
213190_at	0.0234	0.000568	3.50275	-0.466408	0.455331	COG7	component of oligomeric golgi complex 7
215889_at	0.0235	0.000569	-3.50186	-0.469242	-0.863747	SKIL	SKI-like proto-oncogene
1552543_a_at	0.0235	0.00057	3.50148	-0.470453	0.389219	STON2	stonin 2
208281_x_at	0.0235	0.000572	-3.50081	-0.472566	-0.218815	DAZ4///DAZ2///DAZ3///DAZ1	deleted in azoospermia 4///deleted in azoospermia 2///deleted in azoospermia 3///deleted in azoospermia 1
234643_x_at	0.0235	0.000572	-3.50059	-0.473272	-0.731243
230789_at	0.0235	0.000573	3.50028	-0.474255	0.528451	ZNF280B	zinc finger protein 280B
212508_at	0.0236	0.000574	-3.49955	-0.476595	-0.336079	MOAP1	modulator of apoptosis 1
1562103_at	0.0236	0.000576	-3.49884	-0.478827	-0.319105	LINC01359	long intergenic non-protein coding RNA 1359
207816_at	0.0236	0.000576	-3.49877	-0.479071	-0.222481	LALBA	lactalbumin alpha
209890_at	0.0236	0.000577	3.49798	-0.481548	0.643075	TSPAN5	tetraspanin 5
243449_at	0.0236	0.000578	-3.49784	-0.481993	-0.190651
1559224_at	0.0237	0.000579	-3.49703	-0.484573	-0.42613	LCE1E	late cornified envelope 1E
217144_at	0.0237	0.000581	-3.49621	-0.48718	-0.664317	UBBP1	ubiquitin B pseudogene 1
229663_at	0.0238	0.000583	3.49512	-0.490649	0.298507	LOC100507577///LONP2	uncharacterized LOC100507577///lon peptidase 2, peroxisomal
215419_at	0.0239	0.000585	-3.49404	-0.494049	-0.209646	ZFR2	zinc finger RNA binding protein 2
243997_x_at	0.024	0.000589	-3.49237	-0.499335	-0.511687
1555085_at	0.024	0.000589	-3.49224	-0.499759	-0.209783	LOC101928751	uncharacterized LOC101928751
224581_s_at	0.024	0.00059	-3.49163	-0.501693	-0.375758	NUCKS1	nuclear casein kinase and cyclin dependent kinase substrate 1
213648_at	0.0241	0.000592	3.4907	-0.50465	0.291879	EXOSC7	exosome component 7
1560855_at	0.0241	0.000593	-3.49058	-0.50502	-0.307968
209969_s_at	0.0241	0.000593	3.49054	-0.505154	0.782551	STAT1	signal transducer and activator of transcription 1
238819_at	0.0241	0.000594	3.4901	-0.506529	0.356127	ZNF347	zinc finger protein 347
209707_at	0.0241	0.000595	3.48953	-0.508332	0.417239	PIGK	phosphatidylinositol glycan anchor biosynthesis class K
231974_at	0.0242	0.000597	3.48861	-0.511259	0.244064	KMT2D	lysine methyltransferase 2D
221708_s_at	0.0242	0.000597	3.48855	-0.511443	0.289681	UNC45A	unc-45 myosin chaperone A
224191_x_at	0.0242	0.000597	-3.48828	-0.512315	-0.241684	ROPN1	rhophilin associated tail protein 1
201087_at	0.0242	0.000598	3.48802	-0.513124	0.443504	PXN	paxillin
200920_s_at	0.0243	0.000601	-3.48683	-0.516896	-0.563764	BTG1	BTG anti-proliferation factor 1
219840_s_at	0.0243	0.000601	-3.48651	-0.517901	-0.351207	TCL6	T-cell leukemia/lymphoma 6 (non-protein coding)
228303_at	0.0243	0.000603	3.48555	-0.520946	0.426584	GALNT6	polypeptide N-acetylgalactosaminyltransferase 6
223896_at	0.0243	0.000604	-3.48526	-0.521848	-0.201059	FKSG29	FKSG29
202772_at	0.0244	0.000605	3.48489	-0.523031	0.409256	HMGCL	3-hydroxymethyl-3-methylglutaryl-CoA lyase
41220_at	0.0244	0.000605	-3.48471	-0.523591	-0.390077	2019-09-09	septin 9
218327_s_at	0.0244	0.000605	3.48451	-0.524232	0.414696	SNAP29	synaptosome associated protein 29
212087_s_at	0.0244	0.000606	3.48402	-0.525783	0.414116	ERAL1	Era like 12S mitochondrial rRNA chaperone 1
223592_s_at	0.0244	0.000607	3.48356	-0.527242	0.457223	RNF135	ring finger protein 135
1555790_a_at	0.0245	0.00061	3.48251	-0.530538	0.384633	TMEM192///ZNF320	transmembrane protein 192///zinc finger protein 320
201202_at	0.0245	0.000611	-3.48195	-0.532318	-0.496844	PCNA	proliferating cell nuclear antigen
226426_at	0.0246	0.000614	-3.48073	-0.536158	-0.354119	ADNP	activity dependent neuroprotector homeobox
222248_s_at	0.0246	0.000615	3.48009	-0.538202	0.216352	SIRT4	sirtuin 4
222967_at	0.0246	0.000615	-3.48003	-0.538373	-0.132205	SLC5A7	solute carrier family 5 member 7
202794_at	0.0246	0.000615	3.47991	-0.538751	0.377321	INPP1	inositol polyphosphate-1-phosphatase
223580_at	0.0246	0.000615	3.47987	-0.538881	0.483704	SPSB2	splA/ryanodine receptor domain and SOCS box containing 2
210800_at	0.0246	0.000617	-3.47936	-0.540487	-0.209544	TIMM8A	translocase of inner mitochondrial membrane 8 homolog A (yeast)
209361_s_at	0.0246	0.000617	3.47897	-0.541744	0.267871	PCBP4	poly(rC) binding protein 4
206868_at	0.0247	0.000619	3.47838	-0.54358	0.39063	STARD8	StAR related lipid transfer domain containing 8
207006_s_at	0.0247	0.000619	3.47831	-0.543804	0.241161	CCDC106	coiled-coil domain containing 106
212071_s_at	0.0247	0.000621	-3.47715	-0.54747	-0.663221	SPTBN1	spectrin beta, non-erythrocytic 1
243771_at	0.0248	0.000622	-3.47682	-0.548511	-0.783882
218463_s_at	0.025	0.000628	3.47422	-0.556706	0.302218	MUS81	MUS81 structure-specific endonuclease subunit
1556033_at	0.025	0.000628	3.47404	-0.557298	0.681435	LINC01138	long intergenic non-protein coding RNA 1138
1556186_s_at	0.025	0.00063	3.4732	-0.559927	0.608081	EMC1	ER membrane protein complex subunit 1
234428_at	0.025	0.00063	-3.47305	-0.560399	-0.135506
224921_at	0.025	0.000631	3.47284	-0.561076	0.353981	SCAMP2	secretory carrier membrane protein 2
218743_at	0.025	0.000631	3.47282	-0.561139	0.417593	CHMP6	charged multivesicular body protein 6
230418_s_at	0.025	0.000631	-3.47277	-0.561279	-0.189538	GALNT16	polypeptide N-acetylgalactosaminyltransferase 16
239235_at	0.025	0.000632	-3.47238	-0.562518	-0.217829
211354_s_at	0.025	0.000633	3.47193	-0.563938	0.689354	LEPROT///LEPR	leptin receptor overlapping transcript///leptin receptor
223478_at	0.025	0.000634	3.47152	-0.565248	0.358927	TIMM8B	translocase of inner mitochondrial membrane 8 homolog B
200011_s_at	0.025	0.000634	3.4714	-0.565596	0.421681	ARF3	ADP ribosylation factor 3
1552608_at	0.025	0.000635	-3.47108	-0.566611	-0.225621	WFDC11	WAP four-disulfide core domain 11
1555388_s_at	0.025	0.000635	-3.47089	-0.56723	-0.235389	SNX25	sorting nexin 25
224011_at	0.0251	0.000636	3.47034	-0.568953	0.222612
218833_at	0.0251	0.000637	3.46989	-0.570379	0.381206	ZAK	sterile alpha motif and leucine zipper containing kinase AZK
204292_x_at	0.0251	0.000638	3.46974	-0.570841	0.249526	STK11	serine/threonine kinase 11
222776_at	0.0251	0.000639	-3.46936	-0.57204	-0.290428	MAGOHB	mago homolog B, exon junction complex core component
203325_s_at	0.0252	0.00064	-3.46852	-0.57468	-0.734923	COL5A1	collagen type V alpha 1 chain
239655_at	0.0252	0.000641	-3.46835	-0.575229	-0.759519
214377_s_at	0.0253	0.000645	-3.46633	-0.58157	-0.235943	CTRL	chymotrypsin like
212140_at	0.0254	0.000648	-3.46527	-0.584908	-0.365549	PDS5A	PDS5 cohesin associated factor A
231026_at	0.0254	0.000648	-3.46512	-0.585379	-0.271274	EFHC1	EF-hand domain containing 1
209901_x_at	0.0254	0.000648	3.46497	-0.585869	0.469174	AIF1	allograft inflammatory factor 1
206295_at	0.0254	0.000649	3.46475	-0.586559	0.622086	IL18	interleukin 18
1552427_at	0.0254	0.00065	3.46412	-0.588547	0.487715	ZNF485	zinc finger protein 485
219322_s_at	0.0255	0.000652	3.46356	-0.590283	0.394163	WRAP73	WD repeat containing, antisense to TP73
241881_at	0.0255	0.000652	3.46336	-0.590936	0.548768	TRIM58	tripartite motif containing 58
235750_at	0.0255	0.000653	-3.46302	-0.59198	-0.199679
202938_x_at	0.0255	0.000655	-3.46221	-0.594534	-0.220933	RRP7BP///RRP7A	ribosomal RNA processing 7 homolog B, pseudogene///ribosomal RNA processing 7 homolog A
228226_s_at	0.0256	0.000656	3.4615	-0.59677	0.421091	ZNF775	zinc finger protein 775
212264_s_at	0.0256	0.000658	3.46102	-0.598291	0.313995	WAPL	WAPL cohesin release factor
227391_x_at	0.0256	0.000658	-3.46074	-0.599172	-0.530197	LRRFIP1	LRR binding FLII interacting protein 1
211463_at	0.0256	0.000659	-3.46057	-0.5997	-0.142485	ZIC4	Zic family member 4
233079_at	0.0256	0.000659	3.46055	-0.599765	0.305111
216565_x_at	0.0256	0.000659	3.46049	-0.599931	0.428464
207319_s_at	0.0256	0.000659	-3.46026	-0.600679	-0.223105	CDK13	cyclin dependent kinase 13
223898_at	0.0257	0.000663	-3.45859	-0.605921	-0.547764	ZNF670	zinc finger protein 670
216477_at	0.0257	0.000663	-3.45859	-0.605926	-0.176201
225049_at	0.0257	0.000663	3.4585	-0.606214	0.346863	BLOC1S2	biogenesis of lysosomal organelles complex 1 subunit 2
225069_at	0.0257	0.000663	3.45846	-0.606312	0.296389	PCYT1A	phosphate cytidylyltransferase 1, choline, alpha
229962_at	0.0257	0.000664	-3.45821	-0.60711	-0.326746	LRRC37A3	leucine rich repeat containing 37 member A3
221689_s_at	0.0257	0.000665	3.45795	-0.607921	0.372672	PIGP	phosphatidylinositol glycan anchor biosynthesis class P
210849_s_at	0.0257	0.000666	3.45735	-0.609802	0.316489	VPS41	VPS41, HOPS complex subunit
214311_at	0.0257	0.000666	3.45732	-0.609908	0.322531	ZFPL1	zinc finger protein like 1
1554380_at	0.0257	0.000667	-3.45701	-0.610882	-0.246051	NEK11	NIMA related kinase 11
1554806_a_at	0.0257	0.000667	3.45675	-0.611697	0.517039	FBXO8	F-box protein 8
210009_s_at	0.0257	0.000669	3.45628	-0.613156	0.406063	GOSR2	golgi SNAP receptor complex member 2
223226_x_at	0.0257	0.000669	3.45623	-0.613328	0.382184	SSBP4	single stranded DNA binding protein 4
224962_at	0.0257	0.000669	3.45602	-0.613977	0.321567	C9orf69	chromosome 9 open reading frame 69
203678_at	0.0257	0.000669	3.4559	-0.614361	0.455033	FAN1	FANCD2/FANCI-associated nuclease 1
203517_at	0.0257	0.000672	3.45493	-0.617393	0.459863	MTX2	metaxin 2
210836_x_at	0.0257	0.000672	-3.45486	-0.617624	-0.341357	PDE4D	phosphodiesterase 4D
223351_at	0.0257	0.000672	3.45478	-0.617872	0.380704	C17orf80	chromosome 17 open reading frame 80
242451_x_at	0.0258	0.000674	3.45385	-0.620781	0.201629	RPS19	ribosomal protein S19
1562081_a_at	0.0258	0.000675	-3.45359	-0.621621	-0.226952	LINC00424	long intergenic non-protein coding RNA 424
37966_at	0.0258	0.000675	3.45351	-0.621863	0.70763	PARVB	parvin beta
1567622_at	0.0258	0.000676	-3.45327	-0.622629	-0.224709	ABLIM2	actin binding LIM protein family member 2
236970_s_at	0.0258	0.000677	-3.45282	-0.624014	-0.260536	BCAP29	B-cell receptor-associated protein 29
219434_at	0.0259	0.000678	-3.45214	-0.62616	-0.896641	TREM1	triggering receptor expressed on myeloid cells 1
226221_at	0.0259	0.000679	-3.45203	-0.626507	-0.351562	RIC1	RIC1 homolog, RAB6A GEF complex partner 1
209695_at	0.0259	0.000679	3.45168	-0.627613	0.544945	PTP4A3	protein tyrosine phosphatase type IVA, member 3
218173_s_at	0.0259	0.00068	3.45161	-0.627807	0.324535	WHSC1L1	Wolf-Hirschhorn syndrome candidate 1-like 1
1563478_at	0.0259	0.00068	-3.45145	-0.628325	-0.161434	KIAA1671	KIAA1671
223202_s_at	0.0259	0.000681	3.45119	-0.629128	0.362612	LOC101928589///TMEM164	uncharacterized LOC101928589///transmembrane protein 164
207968_s_at	0.0259	0.000682	-3.45069	-0.630699	-0.29887	MEF2C	myocyte enhancer factor 2C
202555_s_at	0.026	0.000684	-3.44982	-0.633443	-1.17059	MYLK	myosin light chain kinase
201772_at	0.026	0.000686	3.44902	-0.635937	0.372935	AZIN1	antizyme inhibitor 1
222909_s_at	0.026	0.000687	3.44841	-0.637841	0.377763	BAG4	BCL2 associated athanogene 4
203652_at	0.026	0.000687	3.4483	-0.638198	0.33562	MAP3K11	mitogen-activated protein kinase kinase kinase 11
229622_at	0.026	0.000688	3.44795	-0.639297	0.818239	ERFE	erythroferrone
220853_at	0.026	0.000688	-3.44791	-0.63941	-0.33716	GTDC1	glycosyltransferase like domain containing 1
221090_s_at	0.026	0.000688	3.44787	-0.639535	0.356765	OGFOD1	2-oxoglutarate and iron dependent oxygenase domain containing 1
224806_at	0.026	0.000689	3.44783	-0.639672	0.480352	TRIM25	tripartite motif containing 25
215091_s_at	0.0261	0.00069	3.44714	-0.641815	0.245047	GTF3A	general transcription factor IIIA
227968_at	0.0261	0.00069	3.44705	-0.64212	0.332409	PDDC1	Parkinson disease 7 domain containing 1
1553301_a_at	0.0261	0.000693	3.44596	-0.645521	0.286543	TMEM182	transmembrane protein 182
233176_at	0.0262	0.000694	3.44548	-0.647041	0.663023	LOC100507642	uncharacterized LOC100507642
1559226_x_at	0.0262	0.000696	-3.44494	-0.648732	-0.443423	LCE1E	late cornified envelope 1E
210484_s_at	0.0262	0.000696	3.44493	-0.648748	0.324628	LOC254896///TNFRSF10C	uncharacterized LOC254896///TNF receptor superfamily member 10c
243654_at	0.0262	0.000696	-3.44486	-0.648958	-0.36825
218518_at	0.0262	0.000696	-3.44478	-0.649221	-0.453789	FAM13B	family with sequence similarity 13 member B
205218_at	0.0262	0.000699	-3.44362	-0.65284	-0.23329	POLR3F	RNA polymerase III subunit F
202305_s_at	0.0262	0.000699	3.44352	-0.653159	0.457223	FEZ2	fasciculation and elongation protein zeta 2
1567257_at	0.0262	0.000699	-3.44349	-0.65325	-0.465541	OR1J2	olfactory receptor family 1 subfamily J member 2
230320_at	0.0262	0.000699	3.44346	-0.65335	0.479709	TBRG1	transforming growth factor beta regulator 1
1564632_at	0.0262	0.000699	-3.44344	-0.653422	-0.147141
202245_at	0.0262	0.0007	3.44316	-0.654274	0.433705	LSS	lanosterol synthase (2,3-oxidosqualene-lanosterol cyclase)
1555444_a_at	0.0262	0.000701	3.44289	-0.655141	0.140677	PPP1R12B	protein phosphatase 1 regulatory subunit 12B
220933_s_at	0.0262	0.000702	3.44228	-0.657038	0.468456	ZCCHC6	zinc finger CCHC-type containing 6
233870_at	0.0263	0.000703	-3.44191	-0.658198	-0.380787	NAV1	neuron navigator 1
204249_s_at	0.0263	0.000705	3.44106	-0.660844	0.35572	LMO2	LIM domain only 2
1563674_at	0.0263	0.000705	-3.44105	-0.6609	-0.417757	FCRL2	Fc receptor like 2
221784_at	0.0263	0.000707	3.44039	-0.662957	0.230865	WIZ	widely interspaced zinc finger motifs
244083_at	0.0264	0.000708	3.44	-0.66417	0.138257
238335_at	0.0264	0.000709	3.43958	-0.665479	0.256206	DNAJC21	DnaJ heat shock protein family (Hsp40) member C21
216799_at	0.0264	0.000711	-3.43878	-0.667997	-0.221538
221623_at	0.0264	0.000711	-3.4387	-0.668239	-0.185036	BCAN	brevican
1570476_at	0.0265	0.000713	-3.43796	-0.670538	-0.172734
242852_at	0.0265	0.000713	3.43792	-0.670678	0.289197	LOC285147	uncharacterized LOC285147
221032_s_at	0.0265	0.000715	-3.43714	-0.673098	-0.230982	TMPRSS5	transmembrane protease, serine 5
208678_at	0.0265	0.000715	3.43709	-0.673265	0.309245	ATP6V1E1	ATPase H+ transporting V1 subunit E1
210794_s_at	0.0265	0.000715	3.43683	-0.674068	0.674636	MEG3	maternally expressed 3 (non-protein coding)
232709_at	0.0266	0.000718	-3.43589	-0.677001	-0.494825
214245_at	0.0266	0.000719	-3.43537	-0.678625	-0.273496	RPS14	ribosomal protein S14
221369_at	0.0266	0.000719	-3.4353	-0.678861	-0.155367	MTNR1A	melatonin receptor 1A
238865_at	0.0266	0.000721	3.43473	-0.680648	0.929968	PABPC4L	poly(A) binding protein cytoplasmic 4 like
201343_at	0.0266	0.000721	-3.4345	-0.681345	-0.356962	UBE2D2	ubiquitin conjugating enzyme E2 D2
204507_s_at	0.0267	0.000724	3.43339	-0.684816	0.622508	PPP3R1	protein phosphatase 3 regulatory subunit B, alpha
204724_s_at	0.0268	0.000727	3.43236	-0.688038	0.37877	COL9A3	collagen type IX alpha 3 chain
235250_at	0.0268	0.000727	3.43232	-0.688162	0.356794	FLCN	folliculin
1561871_at	0.0268	0.000727	-3.4323	-0.688228	-0.322905
205799_s_at	0.0268	0.000728	3.43178	-0.689832	0.199517	SLC3A1	solute carrier family 3 member 1
1567623_at	0.0268	0.000731	-3.43086	-0.692709	-0.336417	ABLIM2	actin binding LIM protein family member 2
210204_s_at	0.0268	0.000731	3.43085	-0.692755	0.214115	CNOT4	CCR4-NOT transcription complex subunit 4
201806_s_at	0.0269	0.000731	3.43052	-0.69376	0.29657	ATXN2L	ataxin 2 like
231275_at	0.0269	0.000733	3.43007	-0.695186	0.224263	LINC00982	long intergenic non-protein coding RNA 982
211814_s_at	0.0269	0.000733	-3.42994	-0.69559	-0.418774	CCNE2	cyclin E2
215528_at	0.0269	0.000733	-3.42979	-0.696048	-0.547292
225252_at	0.0269	0.000736	3.42886	-0.698936	0.600064	SRXN1	sulfiredoxin 1
237318_at	0.0269	0.000737	-3.42841	-0.700361	-0.269241
1554074_s_at	0.0269	0.000737	-3.42839	-0.700412	-0.240804	SLFNL1	schlafen like 1
203005_at	0.0269	0.000737	3.42835	-0.700546	0.36393	LTBR	lymphotoxin beta receptor
217449_at	0.0269	0.000737	-3.42823	-0.700921	-0.28212
224772_at	0.0269	0.000737	-3.42817	-0.701095	-0.914649	NAV1	neuron navigator 1
227047_x_at	0.0269	0.000738	3.42794	-0.701825	0.267053	ZBTB4	zinc finger and BTB domain containing 4
1561386_at	0.0269	0.000739	-3.42774	-0.702454	-0.272885	LOC102723701	uncharacterized LOC102723701
241561_at	0.0269	0.000739	-3.42756	-0.702996	-0.284858
238581_at	0.0269	0.000739	3.42747	-0.703271	0.871077	GBP5	guanylate binding protein 5
241270_at	0.0269	0.00074	-3.42707	-0.704526	-0.248881
229603_at	0.0269	0.00074	3.42699	-0.704778	0.641584	BBS12	Bardet-Biedl syndrome 12
233943_x_at	0.027	0.000744	3.42564	-0.708985	0.202975	PLEKHA8	pleckstrin homology domain containing A8
1569730_at	0.0271	0.000745	-3.42519	-0.710391	-0.278443	MROH2B	maestro heat like repeat family member 2B
1566557_at	0.0271	0.000746	3.42488	-0.711335	0.763657	BAIAP2-AS1	BAIAP2 antisense RNA 1 (head to head)
220040_x_at	0.0271	0.000748	-3.42423	-0.713379	-0.247142	ZC4H2	zinc finger C4H2-type containing
226861_at	0.0271	0.000748	3.4242	-0.713472	0.368374	ASB8	ankyrin repeat and SOCS box containing 8
1554125_a_at	0.0271	0.00075	3.42334	-0.716138	0.119823	NLGN4Y	neuroligin 4, Y-linked
233444_at	0.0271	0.00075	-3.42331	-0.716232	-0.233423	LOC101927620	uncharacterized LOC101927620
1554376_s_at	0.0272	0.000751	3.42297	-0.717286	0.433492	HACD1	3-hydroxyacyl-CoA dehydratase 1
235812_at	0.0273	0.000755	3.42156	-0.721681	0.397811	CNEP1R1	CTD nuclear envelope phosphatase 1 regulatory subunit 1
225274_at	0.0273	0.000755	3.42145	-0.722041	0.437935	PCYOX1	prenylcysteine oxidase 1
218247_s_at	0.0273	0.000756	-3.42092	-0.723688	-0.55815	MEX3C	mex-3 RNA binding family member C
203588_s_at	0.0273	0.000756	3.42086	-0.723869	0.405587	TFDP2	transcription factor Dp-2
200623_s_at	0.0273	0.000757	3.42043	-0.725195	0.358775	CALM3///CALM2///CALM1	calmodulin 3///calmodulin 2///calmodulin 1
217030_at	0.0273	0.000758	-3.4203	-0.7256	-0.295755	LOC101929550	uncharacterized LOC101929550
219732_at	0.0273	0.000759	-3.4198	-0.727172	-0.181776	PLPPR1	phospholipid phosphatase related 1
230439_at	0.0273	0.00076	3.4196	-0.727795	0.316953	RBAKDN	RBAK downstream neighbor (non-protein coding)
206106_at	0.0273	0.00076	3.41931	-0.728677	0.500053	MAPK12	mitogen-activated protein kinase 12
206278_at	0.0273	0.000761	3.41901	-0.729624	0.53541	PTAFR	platelet activating factor receptor
242335_at	0.0273	0.000761	3.419	-0.729638	0.898675	SLC25A37	solute carrier family 25 member 37
203777_s_at	0.0274	0.000763	3.41826	-0.731961	0.383395	RPS6KB2	ribosomal protein S6 kinase B2
230157_at	0.0274	0.000764	-3.41784	-0.733259	-0.36344	CDH24	cadherin 24
225378_at	0.0274	0.000764	3.41783	-0.733272	0.390334	VPS37A	VPS37A, ESCRT-I subunit
226704_at	0.0274	0.000765	3.41749	-0.73433	0.401593	UBE2J2	ubiquitin conjugating enzyme E2 J2
209784_s_at	0.0274	0.000766	-3.4172	-0.735239	-0.272516	JAG2	jagged 2
1554642_at	0.0274	0.000768	-3.41665	-0.736952	-0.316774	RNF32	ring finger protein 32
1554374_at	0.0274	0.000768	-3.41652	-0.737363	-0.197814
214773_x_at	0.0276	0.000773	3.41452	-0.743576	0.363788	TIPRL	TOR signaling pathway regulator
203153_at	0.0276	0.000774	3.41424	-0.744429	1.37937	IFIT1	interferon induced protein with tetratricopeptide repeats 1
203956_at	0.0276	0.000774	3.41414	-0.744761	0.443182	MORC2	MORC family CW-type zinc finger 2
202205_at	0.0276	0.000775	3.4138	-0.745809	0.516103	VASP	vasodilator-stimulated phosphoprotein
200621_at	0.0276	0.000776	3.4136	-0.746433	0.40064	CSRP1	cysteine and glycine rich protein 1
207743_at	0.0276	0.000776	-3.41358	-0.746502	-0.218058
228173_at	0.0277	0.000777	-3.41295	-0.74845	-0.728296	GNAS	GNAS complex locus
204169_at	0.0277	0.000778	3.41279	-0.748927	0.378899	IMPDH1	inosine monophosphate dehydrogenase 1
233121_at	0.0277	0.000781	-3.4118	-0.752026	-0.520107
220261_s_at	0.0277	0.000781	3.41146	-0.753075	0.437316	ZDHHC4	zinc finger DHHC-type containing 4
211423_s_at	0.0277	0.000782	-3.41141	-0.753225	-0.488767	SC5D	sterol-C5-desaturase
226244_at	0.0277	0.000782	-3.41117	-0.753976	-0.32843	CLEC14A	C-type lectin domain family 14 member A
208912_s_at	0.0278	0.000784	3.41059	-0.755763	0.314281	CNP	2',3'-cyclic nucleotide 3' phosphodiesterase
213402_at	0.0278	0.000786	3.40962	-0.758789	0.41034	ZNF787	zinc finger protein 787
206301_at	0.0278	0.000788	3.40916	-0.760215	0.486946	TEC	tec protein tyrosine kinase
218739_at	0.0278	0.000788	3.40908	-0.760458	0.714344	ABHD5	abhydrolase domain containing 5
211200_s_at	0.0278	0.000788	-3.40907	-0.76049	-0.704	EFCAB2	EF-hand calcium binding domain 2
232650_at	0.0279	0.000791	3.40789	-0.764138	0.191641	C12orf65	chromosome 12 open reading frame 65
205396_at	0.0279	0.000791	-3.40779	-0.764445	-0.248843	SMAD3	SMAD family member 3
1561690_at	0.0279	0.000792	-3.40755	-0.765187	-0.929815
215047_at	0.0279	0.000792	3.40754	-0.765221	0.716437	TRIM58	tripartite motif containing 58
211355_x_at	0.0279	0.000793	3.40704	-0.766784	0.663333	LEPROT///LEPR	leptin receptor overlapping transcript///leptin receptor
225539_at	0.0279	0.000794	-3.40697	-0.767004	-0.776489	ZBTB21	zinc finger and BTB domain containing 21
212516_at	0.0279	0.000795	3.40666	-0.767954	0.346414	ARAP1	ArfGAP with RhoGAP domain, ankyrin repeat and PH domain 1
227481_at	0.0279	0.000795	3.40662	-0.768091	0.671211	CNKSR3	CNKSR family member 3
239569_at	0.0281	0.000799	-3.40521	-0.772458	-0.294651	FZD10-AS1	FZD10 antisense RNA 1 (head to head)
225634_at	0.0281	0.0008	-3.40476	-0.773843	-0.303888	ZC3HAV1	zinc finger CCCH-type containing, antiviral 1
201383_s_at	0.0281	0.000802	3.40394	-0.77637	0.332155	NBR1	NBR1, autophagy cargo receptor
57532_at	0.0281	0.000802	3.40387	-0.776592	0.261561	DVL2	dishevelled segment polarity protein 2
1563128_at	0.0283	0.000807	3.40214	-0.781962	0.143764
205843_x_at	0.0283	0.000809	3.40127	-0.784662	0.231581	CRAT	carnitine O-acetyltransferase
225876_at	0.0283	0.00081	3.40114	-0.78505	0.410169	NIPAL3	NIPA like domain containing 3
203512_at	0.0283	0.000811	3.40084	-0.785973	0.302973	TRAPPC3	trafficking protein particle complex 3
214453_s_at	0.0283	0.000811	3.40072	-0.786342	0.677738	IFI44	interferon induced protein 44
241694_at	0.0283	0.000811	-3.40066	-0.78653	-0.17431	PKHD1	polycystic kidney and hepatic disease 1 (autosomal recessive)
228253_at	0.0284	0.000813	3.40015	-0.788127	0.391803	LOXL3	lysyl oxidase like 3
1558739_at	0.0284	0.000814	-3.39966	-0.789619	-0.524726	BORCS5	BLOC-1 related complex subunit 5
1563392_at	0.0284	0.000814	-3.39956	-0.789943	-0.529618
214273_x_at	0.0284	0.000815	3.39918	-0.791116	0.325774	NPRL3	NPR3 like, GATOR1 complex subunit
227414_at	0.0284	0.000816	3.39897	-0.791755	0.347073	RHBDD1	rhomboid domain containing 1
228906_at	0.0284	0.000817	3.39844	-0.793418	0.54779	TET1	tet methylcytosine dioxygenase 1
209760_at	0.0285	0.000821	-3.39734	-0.796801	-0.446457	KIAA0922	KIAA0922
209405_s_at	0.0286	0.000822	3.39693	-0.798064	0.331225	FAM3A	family with sequence similarity 3 member A
208108_s_at	0.0286	0.000822	-3.39677	-0.798571	-0.267455	AVPR2	arginine vasopressin receptor 2
1558517_s_at	0.0286	0.000822	-3.39667	-0.798876	-0.461662	LOC101927933///LRRC8C	uncharacterized LOC101927933///leucine rich repeat containing 8 family member C
218699_at	0.0287	0.000826	3.39532	-0.803036	0.474157	RAB29	RAB29, member RAS oncogene family
214017_s_at	0.0287	0.000829	3.39428	-0.806261	0.294979	DHX34	DEAH-box helicase 34
224327_s_at	0.0287	0.000829	3.39425	-0.806365	0.397108	DGAT2	diacylglycerol O-acyltransferase 2
205550_s_at	0.0287	0.00083	3.39417	-0.80662	0.282627	BRE	brain and reproductive organ-expressed (TNFRSF1A modulator)
231043_at	0.0287	0.000831	-3.39379	-0.807776	-0.302192	CFAP221	cilia and flagella associated protein 221
225047_at	0.0288	0.000834	-3.39278	-0.81091	-0.485969	NUP58	nucleoporin 58
203501_at	0.0288	0.000835	3.39235	-0.812232	0.62102	CPQ	carboxypeptidase Q
202114_at	0.0288	0.000835	-3.39234	-0.812253	-0.357583	SNX2	sorting nexin 2
231304_at	0.0289	0.000836	-3.39189	-0.813639	-0.174665	PPP3R2	protein phosphatase 3 regulatory subunit B, beta
202170_s_at	0.0289	0.000837	3.39155	-0.814681	0.326612	AASDHPPT	aminoadipate-semialdehyde dehydrogenase-phosphopantetheinyl transferase
1560035_at	0.0289	0.000839	-3.39083	-0.816929	-0.26626	RTP5	receptor transporter protein 5 (putative)
203955_at	0.0289	0.000839	3.39081	-0.816974	0.497375	PPP1R26	protein phosphatase 1 regulatory subunit 26
216644_at	0.0289	0.00084	-3.39039	-0.818275	-0.430316
211587_x_at	0.0289	0.000841	-3.39013	-0.819073	-0.299433	CHRNA3	cholinergic receptor nicotinic alpha 3 subunit
217825_s_at	0.029	0.000842	-3.38985	-0.81995	-0.392325	UBE2J1	ubiquitin conjugating enzyme E2 J1
201890_at	0.029	0.000845	-3.38886	-0.822983	-0.787397	RRM2	ribonucleotide reductase regulatory subunit M2
221267_s_at	0.029	0.000846	3.38844	-0.824292	0.621725	ABHD17A	abhydrolase domain containing 17A
235849_at	0.029	0.000847	-3.38817	-0.825111	-0.302143	SCARA5	scavenger receptor class A member 5
210432_s_at	0.029	0.000847	-3.38814	-0.825227	-1.13947	SCN3A	sodium voltage-gated channel alpha subunit 3
200766_at	0.029	0.000847	3.38808	-0.825419	0.70254	CTSD	cathepsin D
226919_at	0.029	0.000847	3.38804	-0.825523	0.325327	LYRM2	LYR motif containing 2
1554549_a_at	0.029	0.000849	-3.38753	-0.827104	-0.577814	WDR20	WD repeat domain 20
238935_at	0.029	0.000849	3.38748	-0.827269	0.44483	RPS27L	ribosomal protein S27 like
228459_at	0.0291	0.000851	3.38695	-0.828897	0.21423	FAM84A	family with sequence similarity 84 member A
206693_at	0.0291	0.000851	3.38665	-0.829825	0.830507	IL7	interleukin 7
204084_s_at	0.0291	0.000852	3.38646	-0.830413	0.501748	CLN5	ceroid-lipofuscinosis, neuronal 5
1563532_at	0.0291	0.000852	-3.38638	-0.830647	-0.201922	HMCN2	hemicentin 2
201243_s_at	0.0291	0.000853	3.3862	-0.831188	0.601666	ATP1B1	ATPase Na+/K+ transporting subunit beta 1
214033_at	0.0292	0.000858	3.38443	-0.836658	0.761177	LOC101930322///ABCC6P2///ABCC6P1///ABCC6	multidrug resistance-associated protein 6-like///ATP binding cassette subfamily C member 6 pseudogene 2///ATP binding cassette subfamily C member 6 pseudogene 1///ATP binding cassette subfamily C member 6
204968_at	0.0293	0.000861	3.38349	-0.839561	0.228692	C6orf47	chromosome 6 open reading frame 47
233252_s_at	0.0293	0.000861	-3.38344	-0.839709	-0.410324	STRBP	spermatid perinuclear RNA binding protein
235291_s_at	0.0293	0.000861	3.3834	-0.839837	0.530218	FLJ32255	uncharacterized LOC643977
210740_s_at	0.0295	0.00087	3.38051	-0.848735	0.317436	ITPK1	inositol-tetrakisphosphate 1-kinase
206762_at	0.0295	0.00087	-3.38024	-0.849561	-0.46422	KCNA5	potassium voltage-gated channel subfamily A member 5
215260_s_at	0.0295	0.00087	-3.3802	-0.849677	-0.258261	TCF3	transcription factor 3
201309_x_at	0.0295	0.000871	-3.38007	-0.850074	-0.476535	NREP	neuronal regeneration related protein
206452_x_at	0.0295	0.000871	3.38	-0.850304	0.235409	PTPA	protein phosphatase 2 phosphatase activator
225273_at	0.0296	0.000872	3.37971	-0.851197	0.44417	WWC3	WWC family member 3
213225_at	0.0296	0.000873	-3.37939	-0.85218	-0.625095	PPM1B	protein phosphatase, Mg2+/Mn2+ dependent 1B
240466_at	0.0296	0.000873	-3.37934	-0.852329	-0.189442
215671_at	0.0296	0.000875	-3.37886	-0.853793	-0.616819	PDE4B	phosphodiesterase 4B
220866_at	0.0296	0.000875	-3.37857	-0.854705	-0.184849	ADAMTS6	ADAM metallopeptidase with thrombospondin type 1 motif 6
210017_at	0.0296	0.000876	-3.37853	-0.854821	-0.661486	MALT1	MALT1 paracaspase
1553540_a_at	0.0296	0.000876	-3.37828	-0.855596	-0.255506	SLC29A2	solute carrier family 29 member 2
225206_s_at	0.0296	0.000878	3.37765	-0.857517	0.371246	MTRF1L	mitochondrial translational release factor 1 like
221797_at	0.0296	0.000879	3.37736	-0.858426	0.388448	OXLD1	oxidoreductase like domain containing 1
200670_at	0.0296	0.000879	-3.37727	-0.858713	-0.487602	XBP1	X-box binding protein 1
212081_x_at	0.0297	0.000882	3.37636	-0.861483	0.475813	PRRC2A	proline rich coiled-coil 2A
240232_at	0.0297	0.000882	3.37635	-0.861518	0.563401
205346_at	0.0297	0.000882	3.37633	-0.861584	0.358232	ST3GAL2	ST3 beta-galactoside alpha-2,3-sialyltransferase 2
47608_at	0.0297	0.000882	3.37631	-0.861644	0.225748	TJAP1	tight junction associated protein 1
203271_s_at	0.0297	0.000883	3.37606	-0.862432	0.227124	UNC119	unc-119 lipid binding chaperone
53968_at	0.0297	0.000884	3.37581	-0.863178	0.39825	INTS5	integrator complex subunit 5
218633_x_at	0.0297	0.000885	3.37528	-0.864811	0.367914	ABHD10	abhydrolase domain containing 10
207357_s_at	0.0297	0.000886	3.37518	-0.865128	0.499224	GALNT10	polypeptide N-acetylgalactosaminyltransferase 10
209207_s_at	0.0297	0.000887	3.37489	-0.866022	0.270313	LOC102724364///LOC100996517///SEC22B	vesicle-trafficking protein SEC22b-like///vesicle-trafficking protein SEC22b///SEC22 homolog B, vesicle trafficking protein (gene/pseudogene)
212496_s_at	0.0297	0.000888	3.37445	-0.867362	0.404234	KDM4B	lysine demethylase 4B
240012_at	0.0297	0.000888	-3.37433	-0.867726	-0.228936	LOC101928014	uncharacterized LOC101928014
233467_s_at	0.0297	0.000889	3.37419	-0.868157	0.489346	TSPAN32	tetraspanin 32
1563853_at	0.0297	0.000889	-3.37396	-0.868868	-0.302304	LOC283045	uncharacterized LOC283045
213468_at	0.0299	0.000894	3.37258	-0.87312	0.384984	ERCC2	ERCC excision repair 2, TFIIH core complex helicase subunit
223433_at	0.03	0.000898	3.37106	-0.87779	0.452753	YAE1D1	Yae1 domain containing 1
242864_at	0.0301	0.000901	3.37013	-0.880628	0.297862	ZNF554	zinc finger protein 554
220399_at	0.0301	0.000902	3.36993	-0.881257	0.469969	LINC00115	long intergenic non-protein coding RNA 115
201160_s_at	0.0301	0.000903	-3.36968	-0.882006	-0.289952	YBX3	Y-box binding protein 3
1566968_at	0.0301	0.000904	-3.36909	-0.883847	-0.204215	SPRY4-IT1	SPRY4 intronic transcript 1
224347_x_at	0.0301	0.000905	3.36884	-0.884585	0.316621	UBE2J2	ubiquitin conjugating enzyme E2 J2
218114_at	0.0301	0.000906	3.36863	-0.885238	0.402844	GGA1	golgi associated, gamma adaptin ear containing, ARF binding protein 1
200783_s_at	0.0301	0.000906	-3.36848	-0.885694	-0.333578	STMN1	stathmin 1
237230_at	0.0301	0.000906	-3.36843	-0.885857	-0.19203	GPHA2	glycoprotein hormone alpha 2
200749_at	0.0301	0.000907	-3.36832	-0.886184	-0.360267	RAN	RAN, member RAS oncogene family
1560707_at	0.0301	0.000908	-3.36801	-0.887147	-0.175751	LOC283856	uncharacterized LOC283856
1553078_at	0.0301	0.000908	-3.36785	-0.887637	-0.224186	OR5P3	olfactory receptor family 5 subfamily P member 3
1552726_at	0.0302	0.00091	-3.36723	-0.889541	-0.272317	ADAMTS17	ADAM metallopeptidase with thrombospondin type 1 motif 17
201083_s_at	0.0303	0.000916	-3.36544	-0.895014	-0.473939	BCLAF1	BCL2 associated transcription factor 1
1555245_s_at	0.0303	0.000916	-3.36526	-0.895585	-0.180194	RP1L1	retinitis pigmentosa 1-like 1
226354_at	0.0304	0.000918	3.36465	-0.897443	0.382138	LACTB	lactamase beta
239007_at	0.0304	0.00092	3.36422	-0.898766	0.507903	ZNF616	zinc finger protein 616
1553103_at	0.0305	0.000923	3.363	-0.902495	0.359408	NFX1	nuclear transcription factor, X-box binding 1
228799_at	0.0305	0.000924	3.36297	-0.902606	0.583516	NCK1-AS1	NCK1 antisense RNA 1 (head to head)
229914_at	0.0305	0.000924	-3.3627	-0.903438	-0.313662	LOC401261	uncharacterized LOC401261
229059_at	0.0305	0.000925	3.36256	-0.903854	0.2941	FAM225B///FAM225A	family with sequence similarity 225 member B (non-protein coding)///family with sequence similarity 225 member A (non-protein coding)
1558540_s_at	0.0305	0.000926	3.36205	-0.905404	0.370138	SLC2A11	solute carrier family 2 member 11
212749_s_at	0.0305	0.000927	3.36196	-0.90568	0.365363	RCHY1	ring finger and CHY zinc finger domain containing 1
240892_at	0.0305	0.000927	-3.3618	-0.906192	-0.434666
217591_at	0.0307	0.000933	-3.35985	-0.912171	-1.1018	SKIL	SKI-like proto-oncogene
227698_s_at	0.0307	0.000934	3.35977	-0.912392	0.43939	RAB40C	RAB40C, member RAS oncogene family
208933_s_at	0.0307	0.000934	3.35958	-0.912979	0.367666	LGALS8	galectin 8
216934_at	0.0308	0.000936	-3.35898	-0.91483	-0.208784
235905_at	0.0308	0.000939	-3.35812	-0.917459	-0.358934	ZNF704	zinc finger protein 704
226396_at	0.0309	0.00094	3.3578	-0.91844	0.393168	TEN1-CDK3///TEN1	TEN1-CDK3 readthrough (NMD candidate)///TEN1 CST complex subunit
233196_at	0.0309	0.000941	-3.35751	-0.919322	-0.335449
1558692_at	0.0309	0.000944	3.35668	-0.921853	0.505629	GLMP	glycosylated lysosomal membrane protein
218718_at	0.0309	0.000944	3.35652	-0.922351	0.491057	PDGFC	platelet derived growth factor C
221767_x_at	0.031	0.000946	3.3559	-0.924248	0.293165	HDLBP	high density lipoprotein binding protein
219810_at	0.031	0.000947	3.35567	-0.924943	0.388547	VCPIP1	valosin containing protein interacting protein 1
232205_at	0.031	0.000948	3.35548	-0.925532	0.311184
44696_at	0.0311	0.00095	3.35468	-0.927985	0.300266	TBC1D13	TBC1 domain family member 13
242687_at	0.0311	0.000954	-3.35349	-0.931612	-0.199296	FAM160A1	family with sequence similarity 160 member A1
203308_x_at	0.0311	0.000954	3.35338	-0.93196	0.25683	HPS1	HPS1, biogenesis of lysosomal organelles complex 3 subunit 1
226093_at	0.0311	0.000954	3.35336	-0.932	0.470112	DCP1B	decapping mRNA 1B
209448_at	0.0311	0.000955	3.35323	-0.932392	0.601345	HTATIP2	HIV-1 Tat interactive protein 2
1561608_at	0.0312	0.000957	-3.35263	-0.93425	-0.187063
38766_at	0.0312	0.000957	-3.35252	-0.934569	-0.218112	TMEM265///SRCAP	transmembrane protein 265///Snf2-related CREBBP activator protein
243785_at	0.0312	0.000959	3.35201	-0.936132	0.262929	LOC100272217	uncharacterized LOC100272217
217495_x_at	0.0312	0.00096	-3.35167	-0.937188	-0.289819	CALCA	calcitonin related polypeptide alpha
220311_at	0.0312	0.00096	3.35163	-0.937308	0.387842	N6AMT1	N-6 adenine-specific DNA methyltransferase 1 (putative)
1569479_at	0.0312	0.00096	-3.35154	-0.937558	-0.192357	ZNF718	zinc finger protein 718
202417_at	0.0312	0.000961	3.35123	-0.938531	0.430416	KEAP1	kelch like ECH associated protein 1
243017_at	0.0312	0.000962	3.35107	-0.93901	0.202123	USP27X-AS1	USP27X antisense RNA 1 (head to head)
225203_at	0.0312	0.000963	3.35068	-0.94019	0.385606	PPP1R16A	protein phosphatase 1 regulatory subunit 16A
209222_s_at	0.0313	0.000965	3.35013	-0.941873	0.331393	OSBPL2	oxysterol binding protein like 2
220887_at	0.0313	0.000966	-3.34986	-0.942702	-0.223322	CCDC177	coiled-coil domain containing 177
1568592_at	0.0313	0.000968	3.34936	-0.944224	0.64935	TRIM69	tripartite motif containing 69
1563482_at	0.0313	0.000968	-3.34916	-0.944835	-0.283674
218888_s_at	0.0313	0.000969	3.34907	-0.945112	0.955243	NETO2	neuropilin and tolloid like 2
235721_at	0.0313	0.000969	3.34904	-0.945212	0.49143	DTX3	deltex E3 ubiquitin ligase 3
240432_x_at	0.0314	0.000971	-3.3483	-0.947453	-0.498468	KLF7	Kruppel like factor 7
1552787_at	0.0314	0.000974	3.34739	-0.950247	0.635527	HELB	DNA helicase B
219680_at	0.0315	0.000977	3.3464	-0.953267	0.293378	NLRX1	NLR family member X1
213093_at	0.0315	0.000978	3.34619	-0.953908	0.966803	PRKCA	protein kinase C alpha
218445_at	0.0315	0.000979	3.34592	-0.954739	0.554351	H2AFY2	H2A histone family member Y2
235571_at	0.0316	0.000982	3.34504	-0.957421	0.310604	MIR34A	microRNA 34a
202249_s_at	0.0316	0.000983	3.34488	-0.957898	0.282786	DCAF8	DDB1 and CUL4 associated factor 8
202185_at	0.0316	0.000983	3.34474	-0.958339	0.336819	PLOD3	procollagen-lysine,2-oxoglutarate 5-dioxygenase 3
1555241_at	0.0316	0.000984	-3.34449	-0.959087	-0.452714	C8orf59	chromosome 8 open reading frame 59
231161_x_at	0.0316	0.000985	3.34411	-0.960249	0.341458	TRIM8	tripartite motif containing 8
1562550_at	0.0316	0.000985	-3.34403	-0.960505	-0.271382
203853_s_at	0.0317	0.000989	-3.34304	-0.963501	-0.397067	GAB2	GRB2 associated binding protein 2
214584_x_at	0.0317	0.00099	-3.34258	-0.9649	-0.182936	ACACB	acetyl-CoA carboxylase beta
219820_at	0.0317	0.000991	-3.34237	-0.965537	-0.233509	SLC6A16	solute carrier family 6 member 16
1559591_s_at	0.0317	0.000991	-3.34227	-0.965868	-0.230257	CHDH	choline dehydrogenase
228150_at	0.0317	0.000992	3.34214	-0.966252	0.390907	SEC16B	SEC16 homolog B, endoplasmic reticulum export factor
220097_s_at	0.0317	0.000992	3.342	-0.966666	0.311398	TMEM104	transmembrane protein 104
1568812_at	0.0318	0.000995	-3.34124	-0.969001	-0.206705	LOC100507140	uncharacterized LOC100507140
221409_at	0.0318	0.000996	-3.341	-0.969721	-0.272194	OR2S2	olfactory receptor family 2 subfamily S member 2 (gene/pseudogene)
219577_s_at	0.0318	0.000996	3.341	-0.969737	0.341753	ABCA7	ATP binding cassette subfamily A member 7
217125_at	0.0318	0.000996	-3.34091	-0.970001	-0.404715	UBBP2	ubiquitin B pseudogene 2
223591_at	0.0318	0.000996	3.34079	-0.970378	0.431303	RNF135	ring finger protein 135
232191_at	0.0318	0.000999	-3.3401	-0.972459	-0.18377	ERVH48-1	endogenous retrovirus group 48 member 1
1560694_at	0.0319	0.001	-3.33943	-0.974518	-0.211739	SFT2D1	SFT2 domain containing 1
235221_at	0.0319	0.001	-3.3394	-0.97459	-0.303623	CBLN3	cerebellin 3 precursor
226614_s_at	0.0319	0.001	-3.33938	-0.974654	-0.32123	FAM167A	family with sequence similarity 167 member A
228606_at	0.0319	0.001	-3.33889	-0.976158	-0.524865	TCTEX1D2	Tctex1 domain containing 2
216385_at	0.0319	0.001	-3.33879	-0.976447	-0.26281	LOC220077	dedicator of cytokinesis 1 pseudogene
244696_at	0.032	0.00101	-3.33787	-0.979256	-0.724799
215220_s_at	0.032	0.00101	-3.33734	-0.980863	-0.561524	TPR	translocated promoter region, nuclear basket protein
222831_at	0.032	0.00101	3.33713	-0.981497	0.611762	SAP30L	SAP30 like
226430_at	0.032	0.00101	-3.33704	-0.981786	-0.722676	RELL1	RELT like 1
221709_s_at	0.032	0.00101	3.33685	-0.982352	0.247469	ZNF839	zinc finger protein 839
230302_at	0.032	0.00101	-3.33662	-0.983052	-0.574042
207770_x_at	0.032	0.00101	-3.33656	-0.983248	-0.246079	CSH2///CSH1	chorionic somatomammotropin hormone 2///chorionic somatomammotropin hormone 1
1569128_at	0.032	0.00101	3.33646	-0.983531	0.212393	C3orf38	chromosome 3 open reading frame 38
242986_at	0.032	0.00101	-3.33632	-0.983962	-0.391266	NAV1	neuron navigator 1
213127_s_at	0.032	0.00101	3.33627	-0.98413	0.315653	MED8	mediator complex subunit 8
229742_at	0.032	0.00101	3.33565	-0.986007	0.368998	C15orf61	chromosome 15 open reading frame 61
1562066_at	0.032	0.00101	-3.33552	-0.986392	-0.22558	TRIQK	triple QxxK/R motif containing
224319_s_at	0.0321	0.00102	3.33502	-0.987926	0.323575	MIEF1	mitochondrial elongation factor 1
200677_at	0.0321	0.00102	3.33429	-0.990158	0.323096	PTTG1IP	pituitary tumor-transforming 1 interacting protein
214262_at	0.0321	0.00102	3.33411	-0.990702	0.174568	MIR6875///TRIP6	microRNA 6875///thyroid hormone receptor interactor 6
1568804_at	0.0321	0.00102	-3.33383	-0.991533	-0.235526	LOC101928371	uncharacterized LOC101928371
235386_at	0.0321	0.00102	3.3338	-0.991636	0.301471
207643_s_at	0.0321	0.00102	3.33373	-0.991846	0.492117	TNFRSF1A	TNF receptor superfamily member 1A
223569_at	0.0321	0.00102	3.33347	-0.992627	0.380664	PLPP5	phospholipid phosphatase 5
214938_x_at	0.0321	0.00102	-3.33338	-0.992909	-0.189885	HMGB1	high mobility group box 1
243132_at	0.0321	0.00102	-3.33298	-0.99414	-0.127852	APTX	aprataxin
201706_s_at	0.0322	0.00103	3.33237	-0.99598	0.364094	PEX19	peroxisomal biogenesis factor 19
230119_at	0.0322	0.00103	-3.33206	-0.996929	-0.235001	EPHB2	EPH receptor B2
225864_at	0.0322	0.00103	3.33192	-0.997356	0.709354	FAM84B	family with sequence similarity 84 member B
230503_at	0.0322	0.00103	-3.33178	-0.99779	-0.646471
223234_at	0.0323	0.00103	-3.33049	-1.00168	-0.494234	MAD2L2	MAD2 mitotic arrest deficient-like 2 (yeast)
230448_at	0.0323	0.00103	3.33029	-1.0023	0.399957	SLC38A10	solute carrier family 38 member 10
243457_s_at	0.0324	0.00104	3.32958	-1.00447	0.202998	ZNF214	zinc finger protein 214
1553572_a_at	0.0324	0.00104	-3.32955	-1.00455	-0.261107	CYGB	cytoglobin
1565897_at	0.0324	0.00104	-3.32933	-1.00522	-0.15654
220637_at	0.0324	0.00104	3.32926	-1.00543	0.554503	FAM124B	family with sequence similarity 124 member B
229164_s_at	0.0324	0.00104	3.32825	-1.0085	0.375935	ABTB1	ankyrin repeat and BTB domain containing 1
215378_at	0.0325	0.00104	-3.32736	-1.01119	-0.34237
1554542_at	0.0326	0.00105	-3.32652	-1.01374	-0.208514	SLC25A48	solute carrier family 25 member 48
228692_at	0.0326	0.00105	-3.32627	-1.01452	-1.00685	PREX2	phosphatidylinositol-3,4,5-trisphosphate dependent Rac exchange factor 2
244574_at	0.0327	0.00105	-3.32568	-1.01628	-0.310684	PTPRG	protein tyrosine phosphatase, receptor type G
221910_at	0.0327	0.00105	-3.32475	-1.01911	-0.184166	ETV1	ETS variant 1
209384_at	0.0327	0.00105	3.32451	-1.01984	0.383174	PROSC	proline synthetase cotranscribed homolog (bacterial)
228190_at	0.0327	0.00105	3.32444	-1.02007	0.545788	ATG4C	autophagy related 4C cysteine peptidase
219544_at	0.033	0.00106	3.32214	-1.02703	0.497152	BORA	bora, aurora kinase A activator
202393_s_at	0.033	0.00106	-3.32209	-1.02719	-0.780195	KLF10	Kruppel like factor 10
202688_at	0.033	0.00106	3.32188	-1.02783	0.763897	TNFSF10	tumor necrosis factor superfamily member 10
203718_at	0.033	0.00106	3.32155	-1.02882	0.388723	PNPLA6	patatin like phospholipase domain containing 6
221863_at	0.033	0.00107	3.32085	-1.03095	0.169846	MIER2	MIER family member 2
212662_at	0.0331	0.00107	3.31995	-1.03368	0.280371	PVR	poliovirus receptor
201158_at	0.0331	0.00107	3.31988	-1.03388	0.476937	NMT1	N-myristoyltransferase 1
213479_at	0.0332	0.00107	-3.31903	-1.03646	-0.840148	NPTX2	neuronal pentraxin 2
200784_s_at	0.0332	0.00107	3.31853	-1.03796	0.229052	LRP1	LDL receptor related protein 1
1565838_at	0.0333	0.00108	-3.31812	-1.03921	-0.190377	LOC101929162	uncharacterized LOC101929162
1567286_at	0.0333	0.00108	-3.3179	-1.03987	-0.290553	OR5L2	olfactory receptor family 5 subfamily L member 2
212395_s_at	0.0333	0.00108	3.31761	-1.04076	0.286866	EMC1	ER membrane protein complex subunit 1
236543_at	0.0333	0.00108	3.31735	-1.04153	0.612554
1557826_at	0.0333	0.00108	-3.31708	-1.04236	-0.364927	LINC01252	long intergenic non-protein coding RNA 1252
221777_at	0.0333	0.00108	3.31707	-1.04238	0.355655	RITA1	RBPJ interacting and tubulin associated 1
201613_s_at	0.0333	0.00108	3.31669	-1.04356	0.440901	AP1G2	adaptor related protein complex 1 gamma 2 subunit
219321_at	0.0333	0.00108	3.31621	-1.04498	0.328392	MPP5	membrane palmitoylated protein 5
220757_s_at	0.0333	0.00108	3.31618	-1.04509	0.496235	MIR4746///UBXN6	microRNA 4746///UBX domain protein 6
201486_at	0.0333	0.00108	-3.31603	-1.04554	-0.367394	RCN2	reticulocalbin 2
212957_s_at	0.0334	0.00109	3.31488	-1.04902	0.312947	LINC01278	long intergenic non-protein coding RNA 1278
219818_s_at	0.0334	0.00109	3.31464	-1.04975	0.429448	GPATCH1	G-patch domain containing 1
1561207_at	0.0334	0.00109	-3.31454	-1.05004	-0.196242
209882_at	0.0334	0.00109	3.31452	-1.05011	0.535295	RIT1	Ras like without CAAX 1
213357_at	0.0334	0.00109	3.31444	-1.05035	0.413208	GTF2H5	general transcription factor IIH subunit 5
1554371_at	0.0334	0.00109	-3.31416	-1.05121	-0.191549	PKD1L2	polycystin 1 like 2 (gene/pseudogene)
215677_s_at	0.0334	0.00109	-3.31383	-1.05218	-0.206642	BRF1	BRF1, RNA polymerase III transcription initiation factor 90 kDa subunit
211275_s_at	0.0335	0.00109	3.31327	-1.05389	0.270531	GYG1	glycogenin 1
227060_at	0.0336	0.0011	3.31207	-1.05752	0.379937	RELT	RELT tumor necrosis factor receptor
222893_s_at	0.0336	0.0011	3.31192	-1.05796	0.340745	RPAP2	RNA polymerase II associated protein 2
1564277_a_at	0.0336	0.0011	-3.31169	-1.05866	-0.340283	LOC101929583///LOC101928195///LOC100996643///LOC100133920///LOC286297	methylenetetrahydrofolate dehydrogenase (NADP+ dependent) 1-like pseudogene///methylenetetrahydrofolate dehydrogenase (NADP+ dependent) 1-like pseudogene///monofunctional C1-tetrahydrofolate synthase, mitochondrial-like///methylenetetrahydrofolate dehydrogenase (NADP+ dependent) 1-like pseudogene///methylenetetrahydrofolate dehydrogenase (NADP+ dependent) 1-like pseudogene
205467_at	0.0336	0.0011	3.31154	-1.05913	0.30038	CASP10	caspase 10
234954_at	0.0336	0.0011	-3.31102	-1.0607	-0.518991
220558_x_at	0.0336	0.0011	3.31091	-1.06102	0.454377	TSPAN32	tetraspanin 32
217974_at	0.0336	0.0011	3.3108	-1.06135	0.563055	TM7SF3	transmembrane 7 superfamily member 3
201005_at	0.0337	0.0011	-3.31052	-1.0622	-1.17242	CD9	CD9 molecule
243913_at	0.0337	0.00111	-3.30968	-1.06473	-0.393617
226817_at	0.0337	0.00111	3.30939	-1.06561	1.29827	DSC2	desmocollin 2
226613_at	0.0337	0.00111	3.30935	-1.06574	0.280456	GATSL3	GATS protein like 3
204488_at	0.0337	0.00111	3.309	-1.0668	0.355623	DOLK	dolichol kinase
238100_at	0.0337	0.00111	-3.30894	-1.06697	-0.247563	AAK1	AP2 associated kinase 1
206149_at	0.0338	0.00111	-3.30858	-1.06806	-0.203909	CHP2	calcineurin like EF-hand protein 2
217169_at	0.0338	0.00111	-3.30778	-1.07049	-0.289228	IGHM///IGHG1///IGHA1	immunoglobulin heavy constant mu///immunoglobulin heavy constant gamma 1 (G1m marker)///immunoglobulin heavy constant alpha 1
57539_at	0.0339	0.00112	3.30706	-1.07265	0.362251	ZGPAT///LIME1	zinc finger CCCH-type and G-patch domain containing///Lck interacting transmembrane adaptor 1
243629_x_at	0.0339	0.00112	3.30689	-1.07316	0.410323	MFI2-AS1	MFI2 antisense RNA 1
215100_at	0.0339	0.00112	-3.30666	-1.07386	-0.287758	ADTRP	androgen dependent TFPI regulating protein
224246_at	0.0339	0.00112	-3.30658	-1.07409	-0.25955
204303_s_at	0.0339	0.00112	3.30643	-1.07454	0.242661	CTIF	cap binding complex dependent translation initiation factor
225346_at	0.0339	0.00112	3.30638	-1.07469	0.478718	MTERF2	mitochondrial transcription termination factor 2
225734_at	0.0339	0.00112	3.30638	-1.07471	0.489316	FBXO22	F-box protein 22
223838_at	0.0339	0.00112	3.30613	-1.07546	0.275083	TSGA10	testis specific 10
209106_at	0.0339	0.00112	3.30547	-1.07746	0.39435	NCOA1	nuclear receptor coactivator 1
1559648_at	0.0339	0.00112	-3.30518	-1.07833	-0.168074	LINC00892	long intergenic non-protein coding RNA 892
218916_at	0.0339	0.00112	3.30517	-1.07835	0.276152	ZNF768///ZNF747	zinc finger protein 768///zinc finger protein 747
237588_at	0.034	0.00113	-3.30438	-1.08073	-0.293381
40472_at	0.0341	0.00113	3.30346	-1.08351	0.464249	LPCAT4	lysophosphatidylcholine acyltransferase 4
214452_at	0.0341	0.00113	3.30292	-1.08514	0.540748	BCAT1	branched chain amino acid transaminase 1
223967_at	0.0341	0.00113	3.30278	-1.08555	0.444316	ANGPTL6	angiopoietin like 6
239097_at	0.0342	0.00114	-3.30222	-1.08726	-0.263257	FRRS1L	ferric chelate reductase 1 like
52940_at	0.0342	0.00114	3.30199	-1.08794	0.381522	SIGIRR	single Ig and TIR domain containing
227872_at	0.0343	0.00114	3.3009	-1.09123	0.306281	POLR3A	RNA polymerase III subunit A
1557528_at	0.0343	0.00114	-3.30083	-1.09144	-0.291132	STRADA	STE20-related kinase adaptor alpha
227353_at	0.0343	0.00114	3.30078	-1.09158	0.491973	TMC8	transmembrane channel like 8
241427_x_at	0.0343	0.00114	3.2999	-1.09424	0.37335
244552_at	0.0344	0.00115	3.29968	-1.09491	0.444026	ZNF788	zinc finger family member 788
1569935_at	0.0344	0.00115	-3.29944	-1.09564	-0.45683	ZNF664	zinc finger protein 664
229906_at	0.0344	0.00115	3.29927	-1.09614	0.377291	ARMC7	armadillo repeat containing 7
219375_at	0.0344	0.00115	3.29907	-1.09674	0.405911	CEPT1	choline/ethanolamine phosphotransferase 1
242347_at	0.0344	0.00115	-3.29897	-1.09703	-0.22347
214192_at	0.0344	0.00115	-3.29859	-1.09819	-0.378496	NUP88	nucleoporin 88
207223_s_at	0.0344	0.00115	3.29834	-1.09893	0.454171	PTBP3	polypyrimidine tract binding protein 3
227002_at	0.0344	0.00115	3.29795	-1.10011	0.465993	LOC101927137///FAM78A	uncharacterized LOC101927137///family with sequence similarity 78 member A
212155_at	0.0344	0.00115	3.29765	-1.10101	0.347335	RNF187	ring finger protein 187
230780_at	0.0345	0.00116	-3.29656	-1.10431	-0.28474	LINC00886	long intergenic non-protein coding RNA 886
206475_x_at	0.0345	0.00116	-3.29653	-1.10438	-0.196031	GH1///CSHL1///CSH1	growth hormone 1///chorionic somatomammotropin hormone like 1///chorionic somatomammotropin hormone 1
221876_at	0.0346	0.00116	3.2956	-1.1072	0.298824	ZNF783	zinc finger family member 783
219812_at	0.0346	0.00116	-3.29491	-1.10926	-0.445546	PVRIG	poliovirus receptor related immunoglobulin domain containing
241628_at	0.0346	0.00116	-3.29491	-1.10926	-0.195823
1557919_a_at	0.0346	0.00116	-3.2949	-1.1093	-0.353686	ERVH-3	endogenous retrovirus group H member 3
221687_s_at	0.0347	0.00117	3.29445	-1.11064	0.227705	MVB12B	multivesicular body subunit 12B
219676_at	0.0347	0.00117	-3.29421	-1.11138	-0.38188	ZSCAN16	zinc finger and SCAN domain containing 16
241933_at	0.0347	0.00117	-3.29389	-1.11233	-0.391814	QRSL1	glutaminyl-tRNA synthase (glutamine-hydrolyzing)-like 1
237892_at	0.0348	0.00117	-3.29317	-1.11451	-0.362012
216216_at	0.0348	0.00117	-3.29296	-1.11514	-0.120885	SLIT3	slit guidance ligand 3
213298_at	0.0348	0.00117	3.29251	-1.11649	0.347596	NFIC	nuclear factor I C
223227_at	0.0348	0.00117	3.29248	-1.11659	0.468123	BBS2	Bardet-Biedl syndrome 2
1562030_at	0.0348	0.00117	-3.29227	-1.1172	-0.288504	LOC284898	uncharacterized LOC284898
203577_at	0.0348	0.00118	3.29214	-1.11761	0.498255	GTF2H4	general transcription factor IIH subunit 4
1556321_a_at	0.0349	0.00118	-3.291	-1.12101	-0.492617	MESDC1	mesoderm development candidate 1
243138_at	0.0349	0.00118	-3.2905	-1.12253	-0.193775
223383_at	0.0349	0.00118	3.29037	-1.12292	0.469683	ZNRF1	zinc and ring finger 1, E3 ubiquitin protein ligase
219346_at	0.0349	0.00118	3.29036	-1.12296	0.25334	LRFN3	leucine rich repeat and fibronectin type III domain containing 3
1553970_s_at	0.0349	0.00118	3.29034	-1.12302	0.295292	CEL	carboxyl ester lipase
222155_s_at	0.0349	0.00118	3.28993	-1.12426	0.537388	SLC52A2	solute carrier family 52 member 2
241618_at	0.0349	0.00118	3.28979	-1.12466	0.470024
227611_at	0.0349	0.00118	3.28976	-1.12475	0.400954	TARSL2	threonyl-tRNA synthetase like 2
238557_at	0.035	0.00119	3.28911	-1.12672	0.301375	CHKB-AS1	CHKB antisense RNA 1 (head to head)
203085_s_at	0.035	0.00119	3.28886	-1.12746	0.533187	TGFB1	transforming growth factor beta 1
1559939_at	0.035	0.00119	-3.28877	-1.12774	-0.250431	LOC105369167	uncharacterized LOC105369167
240694_at	0.035	0.00119	-3.28867	-1.12801	-0.147929
233788_at	0.035	0.00119	-3.28867	-1.12802	-0.277568
218803_at	0.035	0.00119	3.28846	-1.12865	0.306979	CHFR	checkpoint with forkhead and ring finger domains, E3 ubiquitin protein ligase
1568695_s_at	0.035	0.00119	-3.2876	-1.13123	-0.280655	INTS6	integrator complex subunit 6
229450_at	0.035	0.00119	3.28749	-1.13158	1.12882	IFIT3	interferon induced protein with tetratricopeptide repeats 3
244446_at	0.0351	0.00119	-3.28729	-1.13216	-0.134296	SMAD1-AS2	SMAD1 antisense RNA 2
235343_at	0.0351	0.0012	-3.28689	-1.13338	-0.663524	VASH2	vasohibin 2
220329_s_at	0.0351	0.0012	3.28673	-1.13384	0.504185	RMND1	required for meiotic nuclear division 1 homolog
244480_at	0.0351	0.0012	-3.28669	-1.13398	-0.849918
235840_at	0.0351	0.0012	3.28649	-1.13458	0.511151	ZKSCAN3	zinc finger with KRAB and SCAN domains 3
226170_at	0.0351	0.0012	3.2864	-1.13484	0.400107	EYA3	EYA transcriptional coactivator and phosphatase 3
205312_at	0.0351	0.0012	3.28605	-1.13591	0.191503	SPI1	Spi-1 proto-oncogene
1560214_at	0.0351	0.0012	-3.28601	-1.13601	-0.285336	SPG11	spastic paraplegia 11 (autosomal recessive)
221256_s_at	0.0351	0.0012	3.28559	-1.13728	0.405961	HDHD3	haloacid dehalogenase like hydrolase domain containing 3
226007_at	0.0351	0.0012	3.2855	-1.13756	0.365613	ISCA2	iron-sulfur cluster assembly 2
1553678_a_at	0.0351	0.0012	3.28538	-1.13791	0.513652	ITGB1	integrin subunit beta 1
1568448_at	0.0351	0.0012	-3.28506	-1.13888	-0.339532
225545_at	0.0351	0.0012	3.28493	-1.13925	0.377035	LOC101930123///EEF2K	eukaryotic elongation factor 2 kinase///eukaryotic elongation factor 2 kinase
228862_at	0.0351	0.00121	3.2845	-1.14054	0.313723	TSNARE1	t-SNARE domain containing 1
211540_s_at	0.0351	0.00121	-3.28445	-1.14068	-0.308698	RB1	RB transcriptional corepressor 1
224709_s_at	0.0351	0.00121	-3.28444	-1.14073	-0.339938	CDC42SE2	CDC42 small effector 2
223305_at	0.0351	0.00121	3.28424	-1.14131	0.337571	TMEM216	transmembrane protein 216
209573_s_at	0.0351	0.00121	-3.28415	-1.1416	-0.331055	LDLRAD4	low density lipoprotein receptor class A domain containing 4
207446_at	0.0351	0.00121	3.28361	-1.14321	0.295266	TLR6	toll like receptor 6
243570_at	0.0351	0.00121	-3.28334	-1.14404	-0.279056	SPCS2	signal peptidase complex subunit 2
225341_at	0.0351	0.00121	3.28309	-1.14478	0.476553	MTERF2	mitochondrial transcription termination factor 2
205545_x_at	0.0351	0.00121	3.28304	-1.14493	0.230037	DNAJC8	DnaJ heat shock protein family (Hsp40) member C8
234515_at	0.0351	0.00121	-3.28304	-1.14494	-0.247411	PCGEM1	PCGEM1, prostate-specific transcript (non-protein coding)
235883_at	0.0352	0.00121	-3.28276	-1.14576	-0.336898	LOC101928068	uncharacterized LOC101928068
208104_s_at	0.0352	0.00122	3.28214	-1.14764	0.290752	TSC22D4	TSC22 domain family member 4
201350_at	0.0352	0.00122	3.2821	-1.14773	0.386315	FLOT2	flotillin 2
232499_at	0.0353	0.00122	3.28122	-1.15039	0.21733	ITPKB	inositol-trisphosphate 3-kinase B
228617_at	0.0354	0.00122	3.28033	-1.15306	0.723854	XAF1	XIAP associated factor 1
1557129_a_at	0.0354	0.00122	-3.28032	-1.15308	-0.492444	FAM111B	family with sequence similarity 111 member B
212794_s_at	0.0354	0.00122	-3.2799	-1.15433	-0.51608	KIAA1033	KIAA1033
225395_s_at	0.0354	0.00122	3.2798	-1.15462	0.279133	FAM120AOS	family with sequence similarity 120A opposite strand
215684_s_at	0.0355	0.00123	3.27856	-1.15836	0.457515	ASCC2	activating signal cointegrator 1 complex subunit 2
228595_at	0.0357	0.00124	3.27671	-1.16389	0.302168	HSD17B1	hydroxysteroid 17-beta dehydrogenase 1
225791_at	0.0357	0.00124	3.27619	-1.16544	0.387504	UBE2F	ubiquitin conjugating enzyme E2 F (putative)
215695_s_at	0.0357	0.00124	3.27607	-1.16579	0.63323	GYG2	glycogenin 2
243485_at	0.0357	0.00124	-3.27573	-1.16682	-0.174406
222859_s_at	0.0357	0.00124	3.27573	-1.16683	0.66004	DAPP1	dual adaptor of phosphotyrosine and 3-phosphoinositides 1
201193_at	0.0357	0.00124	3.27558	-1.16726	0.58909	IDH1	isocitrate dehydrogenase (NADP(+)) 1, cytosolic
33579_i_at	0.0357	0.00124	-3.27551	-1.16748	-0.368255	GALR3	galanin receptor 3
212217_at	0.0358	0.00124	3.27522	-1.16835	0.406907	PREPL	prolyl endopeptidase-like
218524_at	0.0358	0.00125	3.27447	-1.17059	0.370354	E4F1	E4F transcription factor 1
244186_at	0.0358	0.00125	-3.27434	-1.17098	-0.257676
214697_s_at	0.0358	0.00125	3.27402	-1.17196	0.451441	PTBP3	polypyrimidine tract binding protein 3
202529_at	0.0358	0.00125	3.27389	-1.17232	0.272813	PRPSAP1	phosphoribosyl pyrophosphate synthetase associated protein 1
210730_s_at	0.0358	0.00125	-3.27349	-1.17352	-0.182845	NPY2R	neuropeptide Y receptor Y2
235396_at	0.0358	0.00125	3.27342	-1.17375	0.319209	TANGO2	transport and golgi organization 2 homolog
1557825_at	0.0358	0.00125	-3.27319	-1.17441	-0.2301
1567376_at	0.0358	0.00125	-3.2731	-1.1747	-0.144226	DNAH1	dynein axonemal heavy chain 1
210562_at	0.0358	0.00125	-3.27307	-1.17479	-0.132973	GREB1	growth regulation by estrogen in breast cancer 1
215302_at	0.036	0.00126	3.27169	-1.1789	0.259698	LOC257152	uncharacterized LOC257152
212429_s_at	0.036	0.00126	3.27143	-1.17968	0.265559	GTF3C2	general transcription factor IIIC subunit 2
1554739_at	0.036	0.00126	3.27115	-1.18052	0.127345	IPP	intracisternal A particle-promoted polypeptide
238674_at	0.0361	0.00126	-3.2706	-1.18218	-0.41377
214462_at	0.0361	0.00126	-3.27034	-1.18295	-0.242052	SOCS6	suppressor of cytokine signaling 6
207940_x_at	0.0361	0.00126	-3.27032	-1.18302	-0.271068	CNR1	cannabinoid receptor 1
226944_at	0.0361	0.00126	3.27025	-1.18322	0.292573	HTRA3	HtrA serine peptidase 3
227551_at	0.0361	0.00127	-3.26997	-1.18406	-0.502396	ABHD17B	abhydrolase domain containing 17B
200988_s_at	0.0361	0.00127	3.26925	-1.18619	0.508754	PSME3	proteasome activator subunit 3
206259_at	0.0361	0.00127	-3.26917	-1.18645	-0.362806	PROC	protein C, inactivator of coagulation factors Va and VIIIa
1563075_s_at	0.0362	0.00127	-3.26877	-1.18763	-0.546371
215081_at	0.0362	0.00127	3.26867	-1.18793	0.190067	KIAA1024	KIAA1024
1567686_at	0.0362	0.00127	-3.2682	-1.18935	-0.201004	CECR9	cat eye syndrome chromosome region, candidate 9 (non-protein coding)
235193_at	0.0362	0.00127	-3.26805	-1.1898	-0.483998	FAM214A	family with sequence similarity 214 member A
221354_s_at	0.0362	0.00128	-3.26783	-1.19043	-0.255555	MCHR1	melanin concentrating hormone receptor 1
1565906_at	0.0362	0.00128	-3.26774	-1.19072	-0.241279	NADSYN1	NAD synthetase 1
231154_x_at	0.0363	0.00128	-3.26687	-1.19332	-0.239946	TINAG	tubulointerstitial nephritis antigen
222152_at	0.0363	0.00128	-3.26643	-1.19463	-0.462519	PDCD6	programmed cell death 6
218815_s_at	0.0364	0.00129	3.26543	-1.19762	0.494214	TMEM51	transmembrane protein 51
206949_s_at	0.0364	0.00129	3.26531	-1.19798	0.304561	RUSC1	RUN and SH3 domain containing 1
243279_at	0.0365	0.00129	3.26451	-1.20036	0.467461
1568658_at	0.0365	0.00129	3.2643	-1.201	0.5594	C2orf74///KIAA1841	chromosome 2 open reading frame 74///KIAA1841
216807_at	0.0366	0.00129	-3.26338	-1.20373	-0.216323	CFAP74	cilia and flagella associated protein 74
1556665_at	0.0366	0.0013	-3.2628	-1.20545	-0.202937	TTC6	tetratricopeptide repeat domain 6
225373_at	0.0367	0.0013	3.26254	-1.20625	0.466923	C10orf54	chromosome 10 open reading frame 54
211439_at	0.0367	0.0013	-3.26188	-1.2082	-0.288752	SRSF7	serine and arginine rich splicing factor 7
223464_at	0.0367	0.0013	3.26184	-1.20833	0.43454	OSBPL5	oxysterol binding protein like 5
1561616_a_at	0.0368	0.00131	-3.26089	-1.21116	-0.23903	DNAH6	dynein axonemal heavy chain 6
223680_at	0.0369	0.00131	3.25979	-1.21444	0.342942	ZNF607	zinc finger protein 607
237497_at	0.0369	0.00131	-3.25964	-1.21488	-0.38669
225046_at	0.0369	0.00131	3.25937	-1.21568	0.902935	LOC102724951///LOC389831	uncharacterized LOC102724951///uncharacterized LOC389831
1566518_at	0.037	0.00131	-3.2588	-1.21739	-0.45215
231505_s_at	0.037	0.00132	3.25837	-1.21868	0.383908	SFXN4	sideroflexin 4
216730_at	0.037	0.00132	-3.25798	-1.21983	-0.333046
202468_s_at	0.0371	0.00132	-3.25774	-1.22053	-0.629749	CTNNAL1	catenin alpha like 1
1562871_at	0.0371	0.00132	-3.2569	-1.22305	-0.217846	AOX2P	aldehyde oxidase 2 pseudogene
214320_x_at	0.0372	0.00133	-3.2559	-1.22602	-0.142556	CYP2A6	cytochrome P450 family 2 subfamily A member 6
225743_at	0.0373	0.00133	3.25528	-1.22786	0.467197	RPUSD3	RNA pseudouridylate synthase domain containing 3
209891_at	0.0373	0.00133	-3.25517	-1.22819	-0.783039	SPC25	SPC25, NDC80 kinetochore complex component
202215_s_at	0.0374	0.00133	3.25418	-1.23114	0.38782	NFYC	nuclear transcription factor Y subunit gamma
1556423_at	0.0375	0.00134	-3.25338	-1.23353	-0.340425	VASH1	vasohibin 1
222529_at	0.0375	0.00134	3.25323	-1.23398	0.743292	SLC25A37	solute carrier family 25 member 37
237403_at	0.0375	0.00134	3.25317	-1.23414	0.677781	GFI1B	growth factor independent 1B transcriptional repressor
238210_at	0.0375	0.00134	3.25233	-1.23665	0.278321
242087_x_at	0.0375	0.00134	3.25228	-1.2368	0.196502	MFI2-AS1	MFI2 antisense RNA 1
222380_s_at	0.0376	0.00135	-3.25182	-1.23816	-0.72165	PDCD6	programmed cell death 6
233366_at	0.0376	0.00135	-3.25175	-1.23838	-0.191975	FBXO4	F-box protein 4
217800_s_at	0.0376	0.00135	3.25144	-1.23928	0.76823	NDFIP1	Nedd4 family interacting protein 1
204067_at	0.0376	0.00135	3.2511	-1.24029	0.374298	SUOX	sulfite oxidase
216577_at	0.0376	0.00135	-3.25108	-1.24036	-0.28214
239790_s_at	0.0376	0.00135	3.25099	-1.24064	0.383961
229022_at	0.0376	0.00135	-3.25096	-1.24072	-0.396066	ZFX	zinc finger protein, X-linked
1570230_at	0.0377	0.00136	-3.24962	-1.2447	-0.288765	LOC101927884	uncharacterized LOC101927884
220047_at	0.0377	0.00136	3.24954	-1.24493	0.288729	SIRT4	sirtuin 4
207131_x_at	0.0377	0.00136	3.24935	-1.2455	0.388308	GGT2///GGTLC1///GGTLC2///GGT1	gamma-glutamyltransferase 2///gamma-glutamyltransferase light chain 1///gamma-glutamyltransferase light chain 2///gamma-glutamyltransferase 1
1555105_a_at	0.0377	0.00136	3.24899	-1.24657	0.355929	MIER1	MIER1 transcriptional regulator
243204_at	0.0378	0.00136	3.24807	-1.2493	0.116945	LOC102725022	uncharacterized LOC102725022
228789_at	0.0379	0.00137	-3.24738	-1.25136	-0.553038	MTMR6	myotubularin related protein 6
200934_at	0.0379	0.00137	-3.24727	-1.25167	-0.272232	DEK	DEK proto-oncogene
228296_at	0.038	0.00137	-3.24675	-1.25324	-0.197399	YPEL1	yippee like 1
221183_at	0.038	0.00137	-3.24649	-1.25401	-0.331584	LOC100507388	uncharacterized LOC100507388
217861_s_at	0.038	0.00137	3.24637	-1.25435	0.395101	PREB	prolactin regulatory element binding
1555032_at	0.038	0.00137	-3.24613	-1.25507	-0.301051	RGS12	regulator of G-protein signaling 12
41577_at	0.038	0.00137	-3.24571	-1.25632	-0.991238	PPP1R16B	protein phosphatase 1 regulatory subunit 16B
212083_at	0.038	0.00137	3.24569	-1.25637	0.360036	TEX261	testis expressed 261
1568997_at	0.0381	0.00138	3.24486	-1.25885	0.530166	POLR1E	RNA polymerase I subunit E
239062_at	0.0381	0.00138	3.24477	-1.25911	0.416258	TNRC6C-AS1	TNRC6C antisense RNA 1
239021_at	0.0381	0.00138	3.24475	-1.25915	0.337304	TLR6	toll like receptor 6
1553428_at	0.0381	0.00138	-3.24439	-1.26022	-0.218238	LY86-AS1	LY86 antisense RNA 1
232583_at	0.0381	0.00138	-3.24392	-1.26162	-0.576834
222043_at	0.0382	0.00138	3.24323	-1.26368	0.784319	CLU	clusterin
202621_at	0.0382	0.00139	3.24272	-1.2652	0.384002	IRF3	interferon regulatory factor 3
1555529_at	0.0384	0.00139	-3.24103	-1.2702	-0.218004	RNH1	ribonuclease/angiogenin inhibitor 1
208309_s_at	0.0385	0.0014	-3.24038	-1.27214	-0.52928	MALT1	MALT1 paracaspase
234367_x_at	0.0385	0.0014	-3.24024	-1.27253	-0.263516	TMPRSS6	transmembrane protease, serine 6
31845_at	0.0385	0.0014	3.24022	-1.27261	0.400017	ELF4	E74 like ETS transcription factor 4
202124_s_at	0.0385	0.0014	3.24016	-1.27278	0.577186	TRAK2	trafficking kinesin protein 2
208342_x_at	0.0385	0.0014	-3.24008	-1.27301	-0.184295	CSH2///CSH1	chorionic somatomammotropin hormone 2///chorionic somatomammotropin hormone 1
226623_at	0.0385	0.0014	-3.23994	-1.27343	-0.27926	PHYHIPL	phytanoyl-CoA 2-hydroxylase interacting protein like
57082_at	0.0385	0.0014	3.23946	-1.27486	0.372124	LDLRAP1	low density lipoprotein receptor adaptor protein 1
1555188_at	0.0385	0.0014	-3.23907	-1.27601	-0.176326	MTUS2-AS1	MTUS2 antisense RNA 1
216105_x_at	0.0386	0.00141	3.2386	-1.27741	0.209554	PTPA	protein phosphatase 2 phosphatase activator
240915_at	0.0386	0.00141	-3.23832	-1.27824	-0.625679	IGHV1-69	immunoglobulin heavy variable 1-69
218479_s_at	0.0386	0.00141	3.2383	-1.27828	0.418041	XPO4	exportin 4
1569430_at	0.0386	0.00141	-3.23825	-1.27842	-0.159066	PTRH1	peptidyl-tRNA hydrolase 1 homolog
203823_at	0.0386	0.00141	3.23812	-1.27882	0.420206	RGS3	regulator of G-protein signaling 3
203760_s_at	0.0386	0.00141	3.23763	-1.28027	0.490699	SLA	Src-like-adaptor
242042_s_at	0.0386	0.00141	-3.23743	-1.28087	-0.284223	HAGLR	HOXD antisense growth-associated long non-coding RNA
[truncated: 52,676 more rows]

## Sheet: GSE58831
ID	adj.P.Val	P.Value	t	B	logFC	Gene.symbol	Gene.title
1556599_s_at	8.41e-14	1.54e-18	-9.87	31.0827	-4.1	ARPP21	cAMP regulated phosphoprotein 21
220359_s_at	8.86e-13	3.24e-17	-9.39	28.1925	-1.68	ARPP21	cAMP regulated phosphoprotein 21
204562_at	4.65e-12	3e-16	-9.04	26.0825	-1.75	IRF4	interferon regulatory factor 4
208356_x_at	4.65e-12	3.4e-16	-9.02	25.9615	-0.12	GH1///CSHL1///CSH1	growth hormone 1///chorionic somatomammotropin hormone like 1///chorionic somatomammotropin hormone 1
208285_at	7.21e-12	6.82e-16	-8.9	25.3021	-2.46	OR7A5	olfactory receptor family 7 subfamily A member 5
1562201_x_at	7.21e-12	7.92e-16	-8.88	25.1606	-1.1
213791_at	3.26e-11	4.18e-15	-8.61	23.5824	-0.404	PENK	proenkephalin
231067_s_at	3.69e-11	6.03e-15	-8.55	23.2334	-3.56	AKAP12	A-kinase anchoring protein 12
210450_at	3.69e-11	6.08e-15	-8.55	23.2257	-3.34	IGHV5-78	immunoglobulin heavy variable 5-78 (pseudogene)
227846_at	6.87e-11	1.26e-14	-8.43	22.5372	-2.09	GPR176	G protein-coupled receptor 176
1559716_at	6.98e-11	1.4e-14	-8.41	22.4312	-1.55	INO80C	INO80 complex subunit C
241679_at	8.46e-11	1.86e-14	-8.36	22.1659	-3.41
231935_at	1.2e-10	2.85e-14	-8.29	21.7607	-4.43	ARPP21	cAMP regulated phosphoprotein 21
243915_at	3.36e-10	8.62e-14	-8.11	20.7099	-2.34
227529_s_at	1.2e-09	3.29e-13	-7.88	19.4381	-3.74	AKAP12	A-kinase anchoring protein 12
219396_s_at	1.53e-09	4.47e-13	-7.83	19.1484	-2.14	MIR631///NEIL1	microRNA 631///nei like DNA glycosylase 1
202733_at	2.03e-09	6.33e-13	-7.77	18.8182	-2.68	LOC101927705///P4HA2	uncharacterized LOC101927705///prolyl 4-hydroxylase subunit alpha 2
215117_at	4.86e-09	1.76e-12	-7.6	17.8504	-3.38	RAG2	recombination activating gene 2
224734_at	4.86e-09	1.92e-12	-7.58	17.7671	-0.922	HMGB1	high mobility group box 1
204790_at	4.86e-09	1.98e-12	-7.58	17.7363	-2.44	SMAD7	SMAD family member 7
206591_at	4.86e-09	2.01e-12	-7.57	17.7198	-4.69	RAG1	recombination activating gene 1
203435_s_at	4.86e-09	2.03e-12	-7.57	17.7146	-3.62	MME	membrane metallo-endopeptidase
239938_x_at	4.86e-09	2.04e-12	-7.57	17.7058	-1.45
203434_s_at	5.4e-09	2.37e-12	-7.55	17.5646	-4.44	MME	membrane metallo-endopeptidase
224140_at	7.62e-09	3.48e-12	-7.48	17.2	-1.85	NPCDR1	nasopharyngeal carcinoma, down-regulated 1
227530_at	8.2e-09	3.9e-12	-7.46	17.0927	-4.22	AKAP12	A-kinase anchoring protein 12
206637_at	9.45e-09	4.67e-12	-7.43	16.9232	-4.02	P2RY14	purinergic receptor P2Y14
244280_at	1.09e-08	5.58e-12	-7.4	16.7533	-3.65	LINC01013	long intergenic non-protein coding RNA 1013
1556598_at	1.25e-08	6.64e-12	-7.37	16.5892	-1.64	ARPP21	cAMP regulated phosphoprotein 21
210517_s_at	1.51e-08	8.3e-12	-7.33	16.3775	-4.16	AKAP12	A-kinase anchoring protein 12
219144_at	2.08e-08	1.18e-11	-7.27	16.0461	-1.57	DUSP26	dual specificity phosphatase 26 (putative)
1568611_at	2.17e-08	1.27e-11	-7.25	15.9747	-2.19	P4HA2	prolyl 4-hydroxylase subunit alpha 2
226969_at	5.61e-08	3.48e-11	7.07	15.0179	1.19	MTR	5-methyltetrahydrofolate-homocysteine methyltransferase
1562664_at	5.61e-08	3.49e-11	-7.07	15.0157	-0.261
225912_at	6.19e-08	3.96e-11	-7.05	14.8963	-1.96	TP53INP1	tumor protein p53 inducible nuclear protein 1
211596_s_at	7.96e-08	5.4e-11	-7	14.6015	-3	LRIG1	leucine rich repeats and immunoglobulin like domains 1
206675_s_at	7.96e-08	5.42e-11	-7	14.5993	-1.35	SKIL	SKI-like proto-oncogene
221349_at	7.96e-08	5.53e-11	-6.99	14.5797	-3.93	VPREB1	pre-B lymphocyte 1
1555529_at	8.58e-08	6.12e-11	-6.97	14.4836	-0.304	RNH1	ribonuclease/angiogenin inhibitor 1
1556452_a_at	1.05e-07	7.72e-11	-6.93	14.2642	-0.191	LINC00928	long intergenic non-protein coding RNA 928
204684_at	1.17e-07	9.07e-11	-6.9	14.1114	-0.468	NPTX1	neuronal pentraxin 1
237003_at	1.17e-07	9.16e-11	-6.9	14.1019	-0.506	BEST3	bestrophin 3
243072_at	1.17e-07	9.22e-11	-6.9	14.0956	-1.07
215734_at	1.29e-07	1.04e-10	-6.88	13.9829	-0.172	IZUMO4	IZUMO family member 4
217358_at	1.47e-07	1.21e-10	-6.85	13.8356	-0.374	DNAJC16	DnaJ heat shock protein family (Hsp40) member C16
1559618_at	1.48e-07	1.24e-10	-6.85	13.8125	-2.29	LOC100129447	uncharacterized LOC100129447
220068_at	1.63e-07	1.4e-10	-6.82	13.6976	-3.9	VPREB3	pre-B lymphocyte 3
45687_at	1.87e-07	1.64e-10	6.8	13.5508	0.921	PRR14	proline rich 14
230643_at	1.93e-07	1.73e-10	-6.79	13.4999	-0.367	WNT9A	Wnt family member 9A
1554987_at	2.37e-07	2.17e-10	-6.74	13.2871	-0.401	GOLGA3	golgin A3
235419_at	2.54e-07	2.37e-10	-6.73	13.2005	-0.381
226394_at	2.77e-07	2.63e-10	-6.71	13.1016	-0.922	2019-03-05	membrane associated ring-CH-type finger 5
227647_at	3.17e-07	3.11e-10	6.68	12.9457	1.93	KCNE3	potassium voltage-gated channel subfamily E regulatory subunit 3
205297_s_at	3.17e-07	3.14e-10	-6.68	12.9364	-2.5	CD79B	CD79b molecule
1552482_at	3.17e-07	3.24e-10	-6.67	12.9063	-0.197	RAPH1	Ras association (RalGDS/AF-6) and pleckstrin homology domains 1
201500_s_at	3.17e-07	3.25e-10	6.67	12.9038	0.996	PPP1R11	protein phosphatase 1 regulatory inhibitor subunit 11
207409_at	3.35e-07	3.5e-10	-6.66	12.8337	-0.0413	LECT2	leukocyte cell derived chemotaxin 2
241355_at	3.45e-07	3.66e-10	-6.65	12.7905	-0.631	HR	hair growth associated
43544_at	3.63e-07	3.97e-10	6.63	12.7141	1.22	MED16	mediator complex subunit 16
1556451_at	3.63e-07	3.99e-10	-6.63	12.7096	-2.33
225014_at	3.82e-07	4.26e-10	6.62	12.6471	0.665	SMIM20	small integral membrane protein 20
239378_at	5.28e-07	5.99e-10	-6.56	12.3247	-0.231	PITRM1	pitrilysin metallopeptidase 1
209659_s_at	5.47e-07	6.3e-10	6.55	12.2772	0.508	CDC16	cell division cycle 16
224598_at	6.38e-07	7.47e-10	6.52	12.1154	1.13	MGAT4B	mannosyl (alpha-1,3-)-glycoprotein beta-1,4-N-acetylglucosaminyltransferase, isozyme B
206001_at	7.63e-07	9.11e-10	-6.48	11.9286	-2.37	NPY	neuropeptide Y
210043_at	7.63e-07	9.21e-10	-6.48	11.9179	-0.396	FRMD8	FERM domain containing 8
232204_at	7.86e-07	9.64e-10	-6.47	11.875	-3.74	EBF1	early B-cell factor 1
213870_at	8.23e-07	1.02e-09	-6.46	11.818	-0.161	COL11A2	collagen type XI alpha 2 chain
202329_at	9.41e-07	1.19e-09	6.43	11.6774	0.814	CSK	c-src tyrosine kinase
235433_at	9.56e-07	1.23e-09	6.42	11.6462	1.22	APOOL	apolipoprotein O like
236307_at	9.56e-07	1.24e-09	-6.42	11.6354	-3.58
1566600_at	1.08e-06	1.43e-09	-6.39	11.5043	-1.68
215802_at	1.08e-06	1.44e-09	-6.39	11.4949	-1.56
1563849_at	1.08e-06	1.46e-09	-6.39	11.4835	-1.78	SH2D4B	SH2 domain containing 4B
225867_at	1.18e-06	1.64e-09	-6.37	11.3741	-0.381	VASN	vasorin
1552652_at	1.18e-06	1.64e-09	-6.37	11.37	-0.979	HPS4	HPS4, biogenesis of lysosomal organelles complex 3 subunit 2
204584_at	1.21e-06	1.71e-09	-6.36	11.3314	-0.225	L1CAM	L1 cell adhesion molecule
221234_s_at	1.21e-06	1.74e-09	-6.36	11.3141	-3.29	BACH2	BTB domain and CNC homolog 2
227408_s_at	1.21e-06	1.75e-09	-6.36	11.3104	-1.22	SNX25	sorting nexin 25
216319_at	1.24e-06	1.82e-09	-6.35	11.2749	-0.287
206887_at	1.24e-06	1.83e-09	-6.35	11.2675	-0.138	ACKR2	atypical chemokine receptor 2
215644_at	1.3e-06	1.94e-09	-6.34	11.2121	-0.327	ZNF518A	zinc finger protein 518A
244655_at	1.38e-06	2.09e-09	-6.32	11.1422	-0.114	LOC100507311	uncharacterized LOC100507311
205879_x_at	1.4e-06	2.15e-09	-6.32	11.1185	-0.497	RET	ret proto-oncogene
236796_at	1.44e-06	2.25e-09	-6.31	11.0751	-3.43
1553993_s_at	1.44e-06	2.26e-09	6.31	11.0695	1.61	MIR6800///MED25	microRNA 6800///mediator complex subunit 25
1565923_at	1.45e-06	2.33e-09	-6.3	11.042	-0.518
230015_at	1.45e-06	2.33e-09	-6.3	11.04	-1.28	PRCD	progressive rod-cone degeneration
243362_s_at	1.76e-06	2.87e-09	-6.26	10.8425	-2.33	LEF1-AS1	LEF1 antisense RNA 1
229487_at	1.76e-06	2.89e-09	-6.26	10.8364	-3.76	EBF1	early B-cell factor 1
220653_at	1.95e-06	3.24e-09	-6.24	10.7294	-0.306	ZIM2///PEG3	zinc finger imprinted 2///paternally expressed 3
1556296_at	2.1e-06	3.54e-09	-6.22	10.6459	-0.371	LOC105370178	uncharacterized LOC105370178
209711_at	2.1e-06	3.58e-09	-6.22	10.6347	-1.03	SLC35D1	solute carrier family 35 member D1
233138_at	2.18e-06	3.75e-09	-6.21	10.5908	-2.33	LDLRAD4	low density lipoprotein receptor class A domain containing 4
215918_s_at	2.23e-06	3.88e-09	-6.2	10.5582	-0.402	SPTBN1	spectrin beta, non-erythrocytic 1
221081_s_at	2.25e-06	3.98e-09	6.2	10.5342	1.37	DENND2D	DENN domain containing 2D
209574_s_at	2.25e-06	3.99e-09	-6.2	10.5317	-1.66	LDLRAD4	low density lipoprotein receptor class A domain containing 4
227451_s_at	2.37e-06	4.25e-09	6.19	10.4727	0.895	MCUR1	mitochondrial calcium uniporter regulator 1
226922_at	2.76e-06	4.99e-09	-6.16	10.3209	-0.893	RANBP2	RAN binding protein 2
222912_at	2.97e-06	5.43e-09	6.14	10.2414	0.997	ARRB1	arrestin beta 1
208302_at	2.97e-06	5.5e-09	-6.14	10.2286	-1.93	HMHB1	histocompatibility minor HB-1
235892_at	2.97e-06	5.54e-09	-6.14	10.2231	-0.114
208347_at	3.01e-06	5.66e-09	-6.13	10.2019	-0.532
216012_at	3.34e-06	6.39e-09	-6.11	10.0885	-1.85
1560854_s_at	3.34e-06	6.42e-09	-6.11	10.0838	-0.628	ZNF107	zinc finger protein 107
235936_at	3.35e-06	6.5e-09	-6.1	10.0723	-0.289	MIR9-3HG	MIR9-3 host gene
1553551_s_at	3.38e-06	6.67e-09	6.1	10.0477	0.821	ND2	MTND2
1556037_s_at	3.38e-06	6.67e-09	-6.1	10.0467	-2.14	HHIP	hedgehog interacting protein
233261_at	3.41e-06	6.81e-09	-6.1	10.0284	-3.91	EBF1	early B-cell factor 1
208650_s_at	3.6e-06	7.27e-09	-6.08	9.9658	-3.33	CD24	CD24 molecule
225250_at	3.6e-06	7.31e-09	-6.08	9.96027	-0.917	STIM2	stromal interaction molecule 2
215257_at	3.62e-06	7.42e-09	-6.08	9.94633	-0.583	ERGIC3	ERGIC and golgi 3
244230_at	3.64e-06	7.52e-09	-6.08	9.93374	-1.43
227173_s_at	3.65e-06	7.63e-09	-6.07	9.92068	-1.88	BACH2	BTB domain and CNC homolog 2
216457_s_at	3.65e-06	7.67e-09	6.07	9.91525	0.673	SF3A1	splicing factor 3a subunit 1
243223_at	3.65e-06	7.75e-09	-6.07	9.90551	-0.325
208651_x_at	3.91e-06	8.36e-09	-6.06	9.83388	-2.66	CD24	CD24 molecule
1556248_at	4.1e-06	8.91e-09	-6.04	9.77383	-0.592	EIF1B-AS1	EIF1B antisense RNA 1
1556383_at	4.1e-06	8.92e-09	-6.04	9.77278	-0.315
216898_s_at	4.18e-06	9.17e-09	-6.04	9.74708	-0.168	COL4A3	collagen type IV alpha 3 chain
215721_at	4.29e-06	9.5e-09	-6.03	9.71396	-1.18	LOC100293211///IGHG1	uncharacterized LOC100293211///immunoglobulin heavy constant gamma 1 (G1m marker)
243663_at	4.46e-06	9.95e-09	-6.02	9.67038	-0.299
233359_at	4.7e-06	1.06e-08	-6.01	9.61184	-1.07	TNRC6C	trinucleotide repeat containing 6C
239328_at	4.75e-06	1.08e-08	-6.01	9.59468	-2.08	RCSD1	RCSD domain containing 1
1556823_s_at	4.81e-06	1.1e-08	-6	9.57511	-0.449
235434_at	4.98e-06	1.15e-08	5.99	9.53558	1.03	CCDC134	coiled-coil domain containing 134
242721_at	5.05e-06	1.18e-08	-5.99	9.50937	-0.798
206255_at	5.05e-06	1.18e-08	-5.99	9.50747	-1.39	BLK	BLK proto-oncogene, Src family tyrosine kinase
204114_at	5.06e-06	1.19e-08	-5.99	9.4985	-2.07	NID2	nidogen 2
226614_s_at	5.14e-06	1.22e-08	-5.98	9.47656	-0.353	FAM167A	family with sequence similarity 167 member A
201331_s_at	5.38e-06	1.29e-08	5.97	9.42521	0.769	STAT6	signal transducer and activator of transcription 6
228200_at	5.57e-06	1.34e-08	5.96	9.38598	0.765	ZNF252P	zinc finger protein 252, pseudogene
211739_x_at	5.68e-06	1.38e-08	-5.96	9.36098	-0.122	GH1///CSHL1///CSH2///CSH1	growth hormone 1///chorionic somatomammotropin hormone like 1///chorionic somatomammotropin hormone 2///chorionic somatomammotropin hormone 1
210044_s_at	5.98e-06	1.47e-08	5.95	9.30495	1	LYL1	LYL1, basic helix-loop-helix family member
1552544_at	5.98e-06	1.48e-08	-5.94	9.29517	-0.375	SERPINA12	serpin family A member 12
244054_at	5.98e-06	1.49e-08	-5.94	9.29081	-1.92
227646_at	6e-06	1.5e-08	-5.94	9.28032	-4.57	EBF1	early B-cell factor 1
223986_x_at	6.01e-06	1.52e-08	-5.94	9.2718	-0.0796	DMRT2	doublesex and mab-3 related transcription factor 2
225227_at	6.06e-06	1.54e-08	-5.94	9.25774	-2.52	SKIL	SKI-like proto-oncogene
205640_at	6.26e-06	1.6e-08	5.93	9.22093	1.45	ALDH3B1	aldehyde dehydrogenase 3 family member B1
205418_at	6.38e-06	1.64e-08	5.92	9.196	1	FES	FES proto-oncogene, tyrosine kinase
203287_at	6.46e-06	1.68e-08	-5.92	9.17436	-0.146	LAD1	ladinin 1
201836_s_at	6.46e-06	1.69e-08	5.92	9.17135	0.891	SUPT7L	SPT7-like STAGA complex gamma subunit
211919_s_at	6.62e-06	1.74e-08	-5.91	9.14053	-2.07	CXCR4	C-X-C motif chemokine receptor 4
202908_at	7.25e-06	1.92e-08	-5.89	9.04846	-1.33	WFS1	wolframin ER transmembrane glycoprotein
227410_at	7.67e-06	2.05e-08	-5.88	8.98876	-1.66	FAM43A	family with sequence similarity 43 member A
211039_at	7.86e-06	2.11e-08	-5.87	8.95942	-0.0204	CHRNA1	cholinergic receptor nicotinic alpha 1 subunit
221969_at	7.88e-06	2.15e-08	-5.87	8.94495	-3.82	PAX5	paired box 5
40472_at	7.88e-06	2.15e-08	5.87	8.94452	1.11	LPCAT4	lysophosphatidylcholine acyltransferase 4
241951_at	8.31e-06	2.28e-08	-5.86	8.88796	-0.305	SLCO1C1	solute carrier organic anion transporter family member 1C1
206337_at	8.34e-06	2.32e-08	-5.85	8.87257	-0.812	CCR7	C-C motif chemokine receptor 7
240400_at	8.34e-06	2.32e-08	-5.85	8.87183	-1
229642_at	8.87e-06	2.48e-08	-5.84	8.80846	-1.16	ARHGEF7	Rho guanine nucleotide exchange factor 7
211481_at	8.91e-06	2.52e-08	-5.84	8.79495	-0.203	SLCO1A2	solute carrier organic anion transporter family member 1A2
1559340_at	8.91e-06	2.53e-08	-5.84	8.79165	-0.254
243343_at	9.06e-06	2.58e-08	-5.83	8.77034	-0.375
210911_at	9.33e-06	2.68e-08	-5.83	8.73634	-0.353	ID2B	inhibitor of DNA binding 2B, HLH protein (pseudogene)
202453_s_at	9.47e-06	2.74e-08	5.82	8.71627	0.884	GTF2H1	general transcription factor IIH subunit 1
207407_x_at	9.83e-06	2.86e-08	-5.81	8.67491	-0.301	CYP4A11	cytochrome P450 family 4 subfamily A member 11
218450_at	1.1e-05	3.21e-08	5.79	8.56639	0.973	HEBP1	heme binding protein 1
226509_at	1.12e-05	3.29e-08	5.78	8.5435	0.866	ZNF641	zinc finger protein 641
240062_at	1.13e-05	3.35e-08	-5.78	8.52633	-0.694	FAM3C	family with sequence similarity 3 member C
1561882_at	1.16e-05	3.45e-08	-5.77	8.4972	-0.599	SYTL3	synaptotagmin like 3
233373_at	1.19e-05	3.58e-08	-5.77	8.46398	-0.17
47608_at	1.19e-05	3.58e-08	5.77	8.46268	0.606	TJAP1	tight junction associated protein 1
266_s_at	1.23e-05	3.73e-08	-5.76	8.42362	-3.13	CD24	CD24 molecule
1566362_at	1.23e-05	3.76e-08	-5.76	8.41778	-2.54	DNTT	DNA nucleotidylexotransferase
209201_x_at	1.25e-05	3.84e-08	-5.75	8.39816	-2.07	CXCR4	C-X-C motif chemokine receptor 4
230493_at	1.37e-05	4.24e-08	-5.73	8.30284	-1.54	SHISA2	shisa family member 2
205975_s_at	1.4e-05	4.35e-08	-5.73	8.27917	-0.158	HOXD1	homeobox D1
211001_at	1.42e-05	4.44e-08	-5.72	8.26068	-0.104	TRIM29	tripartite motif containing 29
1562794_at	1.45e-05	4.55e-08	-5.72	8.23688	-0.177
209183_s_at	1.47e-05	4.67e-08	-5.71	8.21378	-2.43	C10orf10	chromosome 10 open reading frame 10
241939_at	1.5e-05	4.79e-08	-5.71	8.18922	-0.157	IQGAP3	IQ motif containing GTPase activating protein 3
1566824_at	1.61e-05	5.15e-08	-5.69	8.1212	-0.0417
203575_at	1.7e-05	5.47e-08	5.68	8.06364	1.04	CSNK2A2	casein kinase 2 alpha 2
218138_at	1.71e-05	5.54e-08	5.68	8.05276	0.793	MKKS	McKusick-Kaufman syndrome
210740_s_at	1.77e-05	5.76e-08	5.67	8.01481	0.639	ITPK1	inositol-tetrakisphosphate 1-kinase
205270_s_at	1.91e-05	6.27e-08	5.65	7.9361	0.933	LCP2	lymphocyte cytosolic protein 2
241831_at	1.93e-05	6.36e-08	-5.65	7.92136	-0.0765
243207_at	1.94e-05	6.43e-08	-5.65	7.9111	-0.339
205181_at	2.08e-05	6.91e-08	5.63	7.84437	0.955	ZSCAN9	zinc finger and SCAN domain containing 9
236316_at	2.08e-05	6.96e-08	-5.63	7.83712	-1.49	FAM3C	family with sequence similarity 3 member C
234770_at	2.09e-05	7.02e-08	-5.63	7.82953	-0.5	OR51A1P	olfactory receptor family 51 subfamily A member 1 pseudogene
212382_at	2.2e-05	7.43e-08	-5.62	7.77576	-1.17	TCF4	transcription factor 4
230860_at	2.22e-05	7.57e-08	5.62	7.75785	0.952	CEP19	centrosomal protein 19
1559263_s_at	2.22e-05	7.62e-08	-5.61	7.75229	-1.49	ZC3H12D	zinc finger CCCH-type containing 12D
205604_at	2.22e-05	7.62e-08	-5.61	7.75174	-0.246	HOXD9	homeobox D9
226929_at	2.24e-05	7.75e-08	5.61	7.73649	1.02	MTHFR	methylenetetrahydrofolate reductase (NAD(P)H)
221571_at	2.25e-05	7.84e-08	5.61	7.72484	0.878	TRAF3	TNF receptor associated factor 3
44783_s_at	2.25e-05	7.84e-08	-5.61	7.72473	-1.27	HEY1	hes related family bHLH transcription factor with YRPW motif 1
1557121_s_at	2.34e-05	8.2e-08	5.6	7.68282	0.851	HEATR6	HEAT repeat containing 6
230284_at	2.34e-05	8.26e-08	-5.6	7.67641	-0.327	MYOM3	myomesin 3
227522_at	2.36e-05	8.36e-08	5.6	7.66451	0.993	CMBL	carboxymethylenebutenolidase homolog
222597_at	2.37e-05	8.45e-08	5.59	7.65481	0.974	SNAP29	synaptosome associated protein 29
238025_at	2.39e-05	8.56e-08	5.59	7.64243	0.947	MLKL	mixed lineage kinase domain like
238804_at	2.39e-05	8.6e-08	-5.59	7.63867	-0.695
239873_at	2.6e-05	9.43e-08	-5.57	7.55146	-0.162
219916_s_at	2.67e-05	9.7e-08	-5.57	7.5248	-0.203	RNF39	ring finger protein 39
235517_at	2.8e-05	1.02e-07	-5.55	7.47469	-0.268	PACRGL	PARK2 coregulated like
217397_at	2.81e-05	1.03e-07	-5.55	7.46597	-0.125	YME1L1	YME1 like 1 ATPase
1561363_a_at	2.87e-05	1.06e-07	-5.55	7.44166	-1.27
212822_at	2.9e-05	1.08e-07	-5.54	7.42681	-0.514	HEG1	heart development protein with EGF like domains 1
241367_at	2.92e-05	1.09e-07	-5.54	7.4142	-0.118	TEX19	testis expressed 19
213218_at	2.95e-05	1.1e-07	5.54	7.40312	0.992	ZSCAN26	zinc finger and SCAN domain containing 26
1554367_at	2.95e-05	1.11e-07	-5.54	7.39843	-0.366	CALHM1	calcium homeostasis modulator 1
1562861_at	3.01e-05	1.14e-07	-5.53	7.37469	-0.163	LINC01231	long intergenic non-protein coding RNA 1231
226222_at	3.01e-05	1.14e-07	-5.53	7.36921	-0.745	RIC1	RIC1 homolog, RAB6A GEF complex partner 1
219344_at	3.07e-05	1.18e-07	5.53	7.34137	0.921	SLC29A3	solute carrier family 29 member 3
206949_s_at	3.07e-05	1.18e-07	5.52	7.33996	0.799	RUSC1	RUN and SH3 domain containing 1
202517_at	3.16e-05	1.22e-07	-5.52	7.31123	-1.12	CRMP1	collapsin response mediator protein 1
239031_at	3.42e-05	1.33e-07	-5.5	7.22474	-0.297	SSTR2	somatostatin receptor 2
234807_x_at	3.42e-05	1.34e-07	-5.5	7.22258	-0.933
208108_s_at	3.42e-05	1.34e-07	-5.5	7.22187	-0.312	AVPR2	arginine vasopressin receptor 2
1569847_at	3.49e-05	1.37e-07	-5.49	7.19934	-0.112	LOC101930349///LOC101930344///CGNL1	uncharacterized LOC101930349///uncharacterized LOC101930344///cingulin like 1
224520_s_at	3.49e-05	1.38e-07	-5.49	7.19489	-0.642	BEST3	bestrophin 3
209772_s_at	3.5e-05	1.39e-07	-5.49	7.18852	-1.2	CD24	CD24 molecule
1563872_at	3.52e-05	1.4e-07	-5.49	7.17766	-0.344	LOC284395	uncharacterized LOC284395
244186_at	3.52e-05	1.41e-07	-5.49	7.17278	-0.0888
243114_at	3.54e-05	1.43e-07	-5.49	7.16029	-0.393
224932_at	3.54e-05	1.43e-07	5.48	7.15876	1.42	CHCHD10	coiled-coil-helix-coiled-coil-helix domain containing 10
218839_at	3.57e-05	1.45e-07	-5.48	7.14585	-0.414	HEY1	hes related family bHLH transcription factor with YRPW motif 1
237032_x_at	3.57e-05	1.46e-07	-5.48	7.14258	-0.569	SIPA1L1	signal induced proliferation associated 1 like 1
237195_at	3.63e-05	1.49e-07	-5.48	7.12404	-1.11
223959_at	3.68e-05	1.51e-07	-5.47	7.10706	-0.35	DNAL1	dynein axonemal light chain 1
1569696_at	3.72e-05	1.54e-07	-5.47	7.09302	-0.19	CSMD2-AS1	CSMD2 antisense RNA 1
1567612_at	3.8e-05	1.58e-07	-5.47	7.06887	-0.245
202369_s_at	3.99e-05	1.67e-07	5.45	7.0164	0.88	TRAM2	translocation associated membrane protein 2
201849_at	3.99e-05	1.68e-07	5.45	7.00955	1.11	BNIP3	BCL2 interacting protein 3
1566303_s_at	3.99e-05	1.68e-07	5.45	7.00892	1.28	PPP1R11	protein phosphatase 1 regulatory inhibitor subunit 11
212024_x_at	3.99e-05	1.68e-07	5.45	7.0064	0.515	FLII	FLII, actin remodeling protein
44790_s_at	4.07e-05	1.73e-07	-5.45	6.98199	-2.63	KIAA0226L	KIAA0226 like
226888_at	4.1e-05	1.75e-07	5.44	6.97146	0.722	CSNK1G1	casein kinase 1 gamma 1
209930_s_at	4.17e-05	1.79e-07	5.44	6.94661	1.32	NFE2	nuclear factor, erythroid 2
243997_x_at	4.17e-05	1.8e-07	-5.44	6.94599	-1
228284_at	4.17e-05	1.8e-07	-5.44	6.94336	-1.8	TLE1	transducin like enhancer of split 1
244226_s_at	4.21e-05	1.82e-07	-5.43	6.93172	-2.22
1559813_at	4.22e-05	1.84e-07	-5.43	6.92161	-0.0546	LOC105370475	uncharacterized LOC105370475
1557343_at	4.22e-05	1.84e-07	-5.43	6.9216	-0.535
236911_at	4.35e-05	1.91e-07	-5.43	6.88928	-0.602	RIMKLB	ribosomal modification protein rimK like family member B
219615_s_at	4.38e-05	1.93e-07	5.42	6.87852	1.51	KCNK5	potassium two pore domain channel subfamily K member 5
240892_at	4.43e-05	1.96e-07	-5.42	6.86256	-0.891
1559261_a_at	4.6e-05	2.05e-07	-5.41	6.82351	-0.202	PKD1L2	polycystin 1 like 2 (gene/pseudogene)
216379_x_at	4.61e-05	2.06e-07	-5.41	6.81862	-2.95	CD24	CD24 molecule
236133_x_at	4.75e-05	2.13e-07	-5.4	6.78593	-0.517	ZNF254	zinc finger protein 254
206552_s_at	4.75e-05	2.14e-07	-5.4	6.78269	-0.156	TAC1	tachykinin precursor 1
218007_s_at	4.79e-05	2.16e-07	5.4	6.77144	0.707	RPS27L	ribosomal protein S27 like
1567622_at	4.85e-05	2.2e-07	-5.4	6.75505	-0.257	ABLIM2	actin binding LIM protein family member 2
1554580_a_at	5.04e-05	2.29e-07	-5.39	6.71589	-0.593	WWP2	WW domain containing E3 ubiquitin protein ligase 2
242747_at	5.16e-05	2.36e-07	-5.38	6.68982	-0.805
204642_at	5.18e-05	2.38e-07	-5.38	6.68198	-1.01	S1PR1	sphingosine-1-phosphate receptor 1
209771_x_at	5.18e-05	2.39e-07	-5.38	6.67837	-2.96	CD24	CD24 molecule
1566691_at	5.27e-05	2.44e-07	-5.37	6.65813	-0.753
220922_s_at	5.3e-05	2.46e-07	-5.37	6.64939	-1.2	SPANXA2///SPANXB1///SPANXC///SPANXA1	SPANX family member A2///SPANX family member B1///SPANX family member C///sperm protein associated with the nucleus, X-linked, family member A1
1563745_a_at	5.38e-05	2.51e-07	-5.37	6.63155	-0.143	ZMIZ1-AS1	ZMIZ1 antisense RNA 1
223469_at	5.45e-05	2.55e-07	5.36	6.61693	0.71	PGPEP1	pyroglutamyl-peptidase I
227456_s_at	5.52e-05	2.6e-07	5.36	6.59968	0.982	C6orf136	chromosome 6 open reading frame 136
237495_at	5.62e-05	2.65e-07	-5.36	6.58026	-0.215	MPP7	membrane palmitoylated protein 7
224513_s_at	5.66e-05	2.7e-07	5.35	6.56382	0.771	UBQLN4	ubiquilin 4
216575_at	5.66e-05	2.7e-07	-5.35	6.56239	-0.224
242735_x_at	5.66e-05	2.7e-07	-5.35	6.56195	-0.565	ELF2	E74 like ETS transcription factor 2
210258_at	6.05e-05	2.9e-07	-5.34	6.49575	-1.24	RGS13	regulator of G-protein signaling 13
222270_at	6.05e-05	2.91e-07	-5.34	6.49229	-1.26	PPP4R3B	protein phosphatase 4 regulatory subunit 3B
221545_x_at	6.14e-05	2.97e-07	5.33	6.47507	0.927	MED16	mediator complex subunit 16
228010_at	6.4e-05	3.1e-07	-5.32	6.43318	-1.05	PPP2R2C	protein phosphatase 2 regulatory subunit Bgamma
1557666_s_at	6.43e-05	3.13e-07	-5.32	6.42448	-0.321	AK8	adenylate kinase 8
229360_at	6.43e-05	3.14e-07	5.32	6.42119	1.29	ZNF280B	zinc finger protein 280B
226632_at	6.52e-05	3.2e-07	-5.32	6.40428	-1.55	CYGB	cytoglobin
1569482_at	6.55e-05	3.22e-07	-5.32	6.39757	-1.35	TNRC6C	trinucleotide repeat containing 6C
232951_at	6.58e-05	3.25e-07	-5.31	6.38878	-1.47
1559629_at	6.73e-05	3.34e-07	-5.31	6.3641	-0.251	LOC101927710	uncharacterized LOC101927710
237484_at	7.04e-05	3.5e-07	-5.3	6.31875	-0.207	SMCO3	single-pass membrane protein with coiled-coil domains 3
237297_at	7.41e-05	3.7e-07	-5.29	6.2675	-1.59
211961_s_at	7.48e-05	3.75e-07	5.28	6.25511	0.796	RAB7A	RAB7A, member RAS oncogene family
221534_at	7.55e-05	3.8e-07	5.28	6.24251	0.633	C11orf68	chromosome 11 open reading frame 68
212403_at	7.74e-05	3.91e-07	5.27	6.21664	0.666	UBE3B	ubiquitin protein ligase E3B
218316_at	7.76e-05	3.93e-07	5.27	6.20987	0.557	TIMM9	translocase of inner mitochondrial membrane 9
221601_s_at	7.76e-05	3.94e-07	-5.27	6.20755	-1.99	FCMR	Fc fragment of IgM receptor
235037_at	8.08e-05	4.13e-07	5.26	6.16533	0.663	TMEM41A	transmembrane protein 41A
242551_at	8.2e-05	4.2e-07	-5.26	6.14837	-1.32
236198_at	8.25e-05	4.24e-07	-5.26	6.13996	-1.78	LINC01215	long intergenic non-protein coding RNA 1215
203068_at	8.3e-05	4.28e-07	5.25	6.13102	0.865	KLHL21	kelch like family member 21
1555388_s_at	8.63e-05	4.47e-07	-5.25	6.08988	-0.422	SNX25	sorting nexin 25
240743_at	8.63e-05	4.5e-07	-5.24	6.08428	-1.12
215859_at	8.63e-05	4.5e-07	-5.24	6.08428	-0.61	NCLN	nicalin
212750_at	8.64e-05	4.52e-07	-5.24	6.07961	-1.5	PPP1R16B	protein phosphatase 1 regulatory subunit 16B
235840_at	8.86e-05	4.65e-07	5.24	6.053	0.85	ZKSCAN3	zinc finger with KRAB and SCAN domains 3
222468_at	8.9e-05	4.69e-07	5.24	6.0452	0.568	KIAA0319L	KIAA0319 like
217028_at	8.96e-05	4.74e-07	-5.23	6.03596	-1.31	CXCR4	C-X-C motif chemokine receptor 4
218463_s_at	9.08e-05	4.82e-07	5.23	6.02018	0.572	MUS81	MUS81 structure-specific endonuclease subunit
227968_at	9.1e-05	4.84e-07	5.23	6.01483	0.616	PDDC1	Parkinson disease 7 domain containing 1
216588_at	9.13e-05	4.88e-07	-5.23	6.00822	-0.0833
224283_x_at	9.22e-05	4.94e-07	5.22	5.99638	0.252	IL18BP	interleukin 18 binding protein
207996_s_at	9.28e-05	4.99e-07	-5.22	5.98738	-1.58	LDLRAD4	low density lipoprotein receptor class A domain containing 4
223608_at	9.49e-05	5.12e-07	-5.22	5.9629	-1.43	EFCAB2	EF-hand calcium binding domain 2
234805_at	9.92e-05	5.37e-07	-5.21	5.91779	-0.17
201588_at	9.93e-05	5.39e-07	5.21	5.91433	0.514	TXNL1	thioredoxin like 1
243837_x_at	0.0001	5.47e-07	-5.2	5.90168	-0.285
209879_at	0.000104	5.67e-07	5.19	5.86715	0.986	SELPLG	selectin P ligand
227921_at	0.000104	5.7e-07	5.19	5.86224	1.4	LOC105379499///FLJ45482	uncharacterized LOC105379499///uncharacterized LOC645566
201338_x_at	0.000105	5.8e-07	5.19	5.84641	0.41	GTF3A	general transcription factor IIIA
240764_at	0.000105	5.81e-07	-5.19	5.8449	-0.269
202249_s_at	0.00011	6.07e-07	5.18	5.80311	0.451	DCAF8	DDB1 and CUL4 associated factor 8
203244_at	0.00011	6.11e-07	5.18	5.79716	0.562	PEX5	peroxisomal biogenesis factor 5
209663_s_at	0.000111	6.19e-07	-5.18	5.78514	-0.256	ITGA7	integrin subunit alpha 7
222451_s_at	0.000111	6.22e-07	5.17	5.78019	0.869	ZDHHC9	zinc finger DHHC-type containing 9
209199_s_at	0.000111	6.23e-07	-5.17	5.77938	-0.716	MEF2C	myocyte enhancer factor 2C
213479_at	0.000111	6.25e-07	-5.17	5.77548	-1.31	NPTX2	neuronal pentraxin 2
231619_at	0.000113	6.42e-07	-5.17	5.75063	-0.221
209338_at	0.000113	6.43e-07	5.17	5.74956	0.832	TFCP2	transcription factor CP2
1554591_at	0.000118	6.74e-07	-5.16	5.7059	-0.101	PCAT4	prostate cancer associated transcript 4 (non-protein coding)
227997_at	0.000119	6.78e-07	-5.16	5.69982	-0.0451	IL17RD	interleukin 17 receptor D
244876_at	0.00012	6.9e-07	-5.15	5.68296	-2.99
229396_at	0.00012	6.91e-07	-5.15	5.68141	-0.349	OVOL1	ovo like transcriptional repressor 1
210648_x_at	0.000124	7.16e-07	5.14	5.64864	0.401	SNX3	sorting nexin 3
230511_at	0.000124	7.18e-07	-5.14	5.64532	-1.62	CREM	cAMP responsive element modulator
226356_at	0.000125	7.22e-07	5.14	5.64042	0.627	MIGA2	mitoguardin 2
213018_at	0.000127	7.37e-07	5.14	5.62124	0.899	GATAD1	GATA zinc finger domain containing 1
205267_at	0.000127	7.43e-07	-5.14	5.61362	-3.54	POU2AF1	POU class 2 associating factor 1
228420_at	0.000129	7.54e-07	5.13	5.59984	0.723	PDCD2	programmed cell death 2
220983_s_at	0.00013	7.65e-07	-5.13	5.58612	-0.399	MIR612///NEAT1	microRNA 612///nuclear paraspeckle assembly transcript 1 (non-protein coding)
1569832_at	0.000132	7.77e-07	-5.13	5.57257	-0.0689	LOC100131655	uncharacterized LOC100131655
45526_g_at	0.000132	7.8e-07	5.13	5.5686	0.591	NAA60	N(alpha)-acetyltransferase 60, NatF catalytic subunit
209959_at	0.000134	7.95e-07	-5.12	5.5503	-3.11	NR4A3	nuclear receptor subfamily 4 group A member 3
204808_s_at	0.000134	7.99e-07	5.12	5.54593	0.698	TMEM5	transmembrane protein 5
220867_s_at	0.000136	8.09e-07	-5.12	5.53418	-0.0796	SLC24A2	solute carrier family 24 member 2
1553534_at	0.000139	8.31e-07	-5.11	5.5094	-0.104	NLRP10	NLR family pyrin domain containing 10
230671_at	0.000139	8.34e-07	-5.11	5.50527	-1.11
244073_at	0.000139	8.4e-07	-5.11	5.49895	-0.0841
206687_s_at	0.000139	8.4e-07	5.11	5.49882	0.899	PTPN6	protein tyrosine phosphatase, non-receptor type 6
202013_s_at	0.000141	8.55e-07	5.11	5.48264	0.68	EXT2	exostosin glycosyltransferase 2
224584_at	0.000143	8.65e-07	5.1	5.4712	0.426	TMEM230	transmembrane protein 230
203066_at	0.000143	8.73e-07	-5.1	5.46319	-2.71	CHST15	carbohydrate (N-acetylgalactosamine 4-sulfate 6-O) sulfotransferase 15
210367_s_at	0.000144	8.82e-07	-5.1	5.45372	-0.171	PTGES	prostaglandin E synthase
231863_at	0.000145	8.89e-07	-5.1	5.44628	-1.01	ING3	inhibitor of growth family member 3
226636_at	0.000145	8.9e-07	5.1	5.44457	1.39	PLD1	phospholipase D1
217161_x_at	0.000148	9.1e-07	-5.09	5.4237	-0.4	ACAN	aggrecan
218353_at	0.000148	9.18e-07	-5.09	5.41628	-0.642	RGS5	regulator of G-protein signaling 5
240114_s_at	0.00015	9.31e-07	-5.09	5.40256	-0.544	TMEM174	transmembrane protein 174
217434_at	0.000153	9.53e-07	-5.08	5.38108	-0.0785	MC2R	melanocortin 2 receptor
203708_at	0.000153	9.54e-07	-5.08	5.37966	-2.05	PDE4B	phosphodiesterase 4B
209106_at	0.000154	9.64e-07	5.08	5.3705	0.624	NCOA1	nuclear receptor coactivator 1
1566190_at	0.000154	9.66e-07	-5.08	5.36797	-0.219	SUZ12	SUZ12 polycomb repressive complex 2 subunit
204669_s_at	0.000155	9.78e-07	5.08	5.357	0.788	RNF24	ring finger protein 24
1560754_at	0.000156	9.87e-07	-5.07	5.34848	-1.36	CMTM7	CKLF like MARVEL transmembrane domain containing 7
1556941_a_at	0.000157	9.96e-07	-5.07	5.33916	-0.0663	LOC283484	uncharacterized LOC283484
238039_at	0.00016	1.01e-06	5.07	5.32411	0.677	SCAMP1-AS1	SCAMP1 antisense RNA 1
211342_x_at	0.00016	1.02e-06	5.07	5.31876	0.964	MED12	mediator complex subunit 12
220560_at	0.000164	1.05e-06	5.06	5.29089	1.38	C11orf21	chromosome 11 open reading frame 21
1563488_at	0.000164	1.05e-06	-5.06	5.28961	-0.0549	TMEM132B	transmembrane protein 132B
230546_at	0.000164	1.06e-06	-5.06	5.28211	-0.557	VASH1	vasohibin 1
226525_at	0.000164	1.06e-06	-5.06	5.28058	-1.14	STK17B	serine/threonine kinase 17b
1559221_at	0.000164	1.06e-06	-5.06	5.27985	-1.78	LINC01013	long intergenic non-protein coding RNA 1013
218596_at	0.000166	1.08e-06	5.05	5.26374	0.886	TBC1D13	TBC1 domain family member 13
241328_at	0.000166	1.08e-06	-5.05	5.26324	-0.136	ZMAT1	zinc finger matrin-type 1
238739_at	0.000166	1.08e-06	-5.05	5.26139	-0.862	IPMK	inositol polyphosphate multikinase
210487_at	0.00017	1.11e-06	-5.05	5.23868	-4.41	DNTT	DNA nucleotidylexotransferase
221716_s_at	0.000171	1.12e-06	-5.05	5.22691	-0.288	ACSBG2	acyl-CoA synthetase bubblegum family member 2
213332_at	0.000171	1.13e-06	-5.05	5.2249	-0.0974	PAPPA2	pappalysin 2
228775_at	0.000174	1.15e-06	5.04	5.20796	0.742	EMC3	ER membrane protein complex subunit 3
227853_at	0.000175	1.16e-06	5.04	5.19873	0.802	PLBD2	phospholipase B domain containing 2
1553859_at	0.000176	1.16e-06	-5.04	5.19455	-0.0937	TPH1	tryptophan hydroxylase 1
234671_at	0.000178	1.18e-06	-5.04	5.17951	-0.179	KRTAP4-2	keratin associated protein 4-2
228444_at	0.000181	1.21e-06	5.03	5.16004	0.833	ARRB1	arrestin beta 1
221862_at	0.000182	1.22e-06	-5.03	5.15326	-0.125	MIER2	MIER family member 2
203957_at	0.000182	1.22e-06	5.03	5.14989	0.762	E2F6	E2F transcription factor 6
218942_at	0.000185	1.24e-06	5.02	5.13191	0.677	PIP4K2C	phosphatidylinositol-5-phosphate 4-kinase type 2 gamma
212052_s_at	0.000185	1.25e-06	5.02	5.12886	0.561	TBC1D9B	TBC1 domain family member 9B
221689_s_at	0.000185	1.25e-06	5.02	5.12673	0.583	PIGP	phosphatidylinositol glycan anchor biosynthesis class P
202723_s_at	0.000185	1.25e-06	-5.02	5.12391	-1.39	FOXO1	forkhead box O1
205441_at	0.000186	1.26e-06	5.02	5.11845	0.733	OCEL1	occludin/ELL domain containing 1
203635_at	0.000187	1.27e-06	5.02	5.11018	0.58	DSCR3	DSCR3 arrestin fold containing
211600_at	0.000189	1.29e-06	5.02	5.10036	0.899	PTPRO	protein tyrosine phosphatase, receptor type O
244249_at	0.000189	1.29e-06	-5.02	5.09537	-0.252
215164_at	0.000192	1.32e-06	-5.01	5.07528	-1.32
228340_at	0.000192	1.32e-06	5.01	5.0736	0.785	TLE3	transducin like enhancer of split 3
224855_at	0.000194	1.34e-06	5.01	5.06271	0.593	MIR6741///PYCR2	microRNA 6741///pyrroline-5-carboxylate reductase family member 2
218151_x_at	0.000194	1.34e-06	5.01	5.05987	0.662	SLC52A2	solute carrier family 52 member 2
1562255_at	0.000195	1.35e-06	-5.01	5.05574	-2.22	SYTL3	synaptotagmin like 3
218909_at	0.000196	1.36e-06	5	5.04525	0.608	RPS6KC1	ribosomal protein S6 kinase C1
243293_at	0.000199	1.39e-06	-5	5.02828	-1.08
240869_at	0.0002	1.4e-06	-5	5.02213	-0.115	KCNB1	potassium voltage-gated channel subfamily B member 1
202368_s_at	0.0002	1.4e-06	5	5.0198	0.75	TRAM2	translocation associated membrane protein 2
1552330_at	0.0002	1.41e-06	5	5.01671	1.28	CENPBD1	CENPB DNA-binding domain containing 1
1569065_s_at	0.000206	1.45e-06	-4.99	4.98591	-0.0604	C15orf62	chromosome 15 open reading frame 62
1554331_a_at	0.000207	1.46e-06	-4.99	4.97963	-0.177	LRRC18	leucine rich repeat containing 18
226379_s_at	0.000208	1.48e-06	4.99	4.97173	0.4	C19orf25	chromosome 19 open reading frame 25
225995_x_at	0.000208	1.48e-06	4.99	4.96975	0.875	WASH1///WASH2P	WAS protein family homolog 1///WAS protein family homolog 2 pseudogene
203793_x_at	0.000209	1.49e-06	-4.98	4.9625	-0.218	PCGF2	polycomb group ring finger 2
1562926_at	0.00021	1.5e-06	-4.98	4.95581	-0.0986
234951_s_at	0.000212	1.52e-06	-4.98	4.94472	-0.435	COL12A1	collagen type XII alpha 1 chain
215741_x_at	0.000212	1.52e-06	4.98	4.94207	0.47	AKAP8L	A-kinase anchoring protein 8 like
1565389_s_at	0.000215	1.55e-06	-4.98	4.92754	-0.567	GRM5	glutamate metabotropic receptor 5
236099_at	0.000217	1.56e-06	-4.97	4.91733	-1.48
221267_s_at	0.000218	1.57e-06	4.97	4.91204	0.987	ABHD17A	abhydrolase domain containing 17A
216497_at	0.000218	1.58e-06	-4.97	4.90991	-1.04
205316_at	0.000218	1.58e-06	4.97	4.90789	1.35	SLC15A2	solute carrier family 15 member 2
235178_x_at	0.000221	1.61e-06	-4.97	4.89174	-1.07	ESCO2	establishment of sister chromatid cohesion N-acetyltransferase 2
218661_at	0.000223	1.63e-06	4.96	4.88135	0.891	NAA60	N(alpha)-acetyltransferase 60, NatF catalytic subunit
223173_at	0.000223	1.63e-06	4.96	4.87725	0.947	SPNS1	sphingolipid transporter 1 (putative)
232736_s_at	0.000223	1.64e-06	-4.96	4.87483	-0.138	POM121L10P///POM121L8P///POM121L9P	POM121 transmembrane nucleoporin like 10, pseudogene///POM121 transmembrane nucleoporin like 8, pseudogene///POM121 transmembrane nucleoporin like 9, pseudogene
1566098_at	0.000224	1.65e-06	-4.96	4.86852	-0.0603
203819_s_at	0.000226	1.67e-06	4.96	4.856	1.64	IGF2BP3	insulin like growth factor 2 mRNA binding protein 3
223887_at	0.000226	1.67e-06	-4.96	4.85567	-1.01	GPR132	G protein-coupled receptor 132
228789_at	0.000226	1.67e-06	-4.96	4.85545	-1.06	MTMR6	myotubularin related protein 6
237829_at	0.000227	1.68e-06	-4.96	4.84823	-0.132
208622_s_at	0.000229	1.7e-06	-4.95	4.83775	-1.25	EZR	ezrin
226340_x_at	0.000232	1.73e-06	4.95	4.82395	0.968	MIR6859-1///MIR6859-2///LOC101930154///LOC100288778///WASH1///WASH7P///WASH2P///WASH3P	microRNA 6859-1///microRNA 6859-2///WAS protein family homolog 6-like///WAS protein family homolog 1 pseudogene///WAS protein family homolog 1///WAS protein family homolog 7 pseudogene///WAS protein family homolog 2 pseudogene///WAS protein family homolog 3 pseudogene
207999_s_at	0.000232	1.74e-06	-4.95	4.8202	-0.144	ADARB1	adenosine deaminase, RNA specific B1
1568629_s_at	0.000232	1.74e-06	4.95	4.81804	0.819	PIK3R2	phosphoinositide-3-kinase regulatory subunit 2
47069_at	0.000234	1.76e-06	4.95	4.80488	1.25	PRR5	proline rich 5
235875_at	0.000234	1.77e-06	-4.95	4.80264	-1.36
233912_x_at	0.000234	1.77e-06	-4.95	4.802	-0.62	ELMOD2	ELMO domain containing 2
202645_s_at	0.000238	1.8e-06	4.94	4.78385	0.98	MEN1	menin 1
232882_at	0.000239	1.81e-06	-4.94	4.77919	-1.61
1552370_at	0.000241	1.83e-06	4.94	4.76978	0.776	C4orf33	chromosome 4 open reading frame 33
228346_at	0.000241	1.84e-06	4.94	4.76624	0.835	ZNF844	zinc finger protein 844
241368_at	0.000241	1.84e-06	-4.94	4.76417	-0.576	PLIN5	perilipin 5
217092_x_at	0.000244	1.87e-06	-4.93	4.75189	-0.231
233593_at	0.000244	1.88e-06	-4.93	4.74629	-0.199	GATB	glutamyl-tRNA amidotransferase subunit B
203652_at	0.000247	1.9e-06	4.93	4.73426	0.789	MAP3K11	mitogen-activated protein kinase kinase kinase 11
237889_s_at	0.000251	1.94e-06	-4.93	4.71657	-0.121	LOC100422737	uncharacterized LOC100422737
41577_at	0.000251	1.94e-06	-4.93	4.71381	-1.74	PPP1R16B	protein phosphatase 1 regulatory subunit 16B
202245_at	0.000254	1.97e-06	4.92	4.70186	0.781	LSS	lanosterol synthase (2,3-oxidosqualene-lanosterol cyclase)
222146_s_at	0.000255	1.98e-06	-4.92	4.69766	-1.07	TCF4	transcription factor 4
242672_at	0.000255	1.99e-06	-4.92	4.69365	-1.36
57163_at	0.000255	1.99e-06	4.92	4.69246	0.632	MIR6734///ELOVL1	microRNA 6734///ELOVL fatty acid elongase 1
211337_s_at	0.000257	2.01e-06	4.92	4.68361	0.705	TUBGCP4	tubulin gamma complex associated protein 4
209977_at	0.000257	2.02e-06	-4.92	4.6801	-0.106	PLG	plasminogen
227907_at	0.00026	2.05e-06	4.91	4.66638	0.711	TUBGCP4	tubulin gamma complex associated protein 4
204046_at	0.000261	2.06e-06	4.91	4.66072	0.764	PLCB2	phospholipase C beta 2
224425_x_at	0.000262	2.07e-06	-4.91	4.65626	-0.147	ACTR3BP2	ACTR3B pseudogene 2
243107_at	0.000263	2.08e-06	-4.91	4.65037	-0.169
232700_at	0.00027	2.14e-06	-4.9	4.62337	-0.392
1552839_at	0.000272	2.16e-06	-4.9	4.61401	-0.152	FAM71D	family with sequence similarity 71 member D
237497_at	0.000275	2.19e-06	-4.9	4.60287	-0.996
823_at	0.000277	2.21e-06	-4.9	4.59253	-0.129	CX3CL1	C-X3-C motif chemokine ligand 1
206924_at	0.000277	2.22e-06	-4.9	4.58982	-0.829	IL11	interleukin 11
244387_at	0.000279	2.24e-06	-4.89	4.58154	-1.75
209784_s_at	0.00028	2.25e-06	-4.89	4.57703	-0.431	JAG2	jagged 2
235278_at	0.000282	2.28e-06	-4.89	4.56666	-1.32	MACROD2	MACRO domain containing 2
216114_at	0.000284	2.3e-06	-4.89	4.55805	-0.355	NCKIPSD	NCK interacting protein with SH3 domain
209967_s_at	0.000284	2.3e-06	-4.89	4.55612	-1.33	CREM	cAMP responsive element modulator
1556186_s_at	0.000284	2.31e-06	4.89	4.55453	1.13	EMC1	ER membrane protein complex subunit 1
202326_at	0.000284	2.31e-06	4.89	4.55214	0.905	EHMT2	euchromatic histone lysine methyltransferase 2
208991_at	0.000284	2.32e-06	4.89	4.54717	0.683	STAT3	signal transducer and activator of transcription 3
204394_at	0.000284	2.33e-06	4.89	4.54675	0.822	SLC43A1	solute carrier family 43 member 1
240371_at	0.000284	2.33e-06	-4.88	4.54613	-0.224	LINC01192	long intergenic non-protein coding RNA 1192
206367_at	0.000284	2.34e-06	-4.88	4.53987	-0.323	REN	renin
240737_at	0.000284	2.34e-06	-4.88	4.5397	-1.25
212329_at	0.000284	2.34e-06	4.88	4.53925	0.621	SCAP	SREBF chaperone
1560934_at	0.000284	2.35e-06	-4.88	4.53828	-0.358	LOC284669	uncharacterized LOC284669
222185_at	0.000294	2.43e-06	-4.87	4.50412	-0.17	PKNOX2	PBX/knotted 1 homeobox 2
213554_s_at	0.0003	2.49e-06	4.87	4.48155	0.704	CDV3	CDV3 homolog
1566272_at	0.0003	2.5e-06	-4.87	4.47957	-0.316	RALGAPA1	Ral GTPase activating protein catalytic alpha subunit 1
239197_s_at	0.0003	2.5e-06	-4.87	4.4779	-0.362	EZH1	enhancer of zeste 1 polycomb repressive complex 2 subunit
214604_at	0.000301	2.52e-06	-4.87	4.47195	-0.113	HOXD11	homeobox D11
1570291_at	0.000302	2.53e-06	-4.87	4.46846	-0.116	CLDN10-AS1	CLDN10 antisense RNA 1
228077_at	0.000302	2.53e-06	4.87	4.46719	0.742	MRI1	methylthioribose-1-phosphate isomerase 1
1563482_at	0.000302	2.54e-06	-4.86	4.46259	-0.203
212729_at	0.000302	2.55e-06	-4.86	4.46069	-0.173	DLG3	discs large MAGUK scaffold protein 3
38521_at	0.000305	2.58e-06	-4.86	4.45113	-0.925	CD22	CD22 molecule
219345_at	0.000308	2.6e-06	4.86	4.44075	0.863	BOLA1	bolA family member 1
219433_at	0.000308	2.62e-06	-4.86	4.43519	-0.951	BCOR	BCL6 corepressor
214045_at	0.000308	2.62e-06	4.86	4.43486	1.28	LIAS	lipoic acid synthetase
206200_s_at	0.00031	2.64e-06	4.86	4.42854	0.488	ANXA11	annexin A11
242256_x_at	0.000314	2.68e-06	-4.85	4.41352	-0.28
206770_s_at	0.000316	2.7e-06	-4.85	4.40609	-0.684	SLC35A3	solute carrier family 35 member A3
240434_at	0.000317	2.72e-06	-4.85	4.39998	-0.29
231763_at	0.000319	2.74e-06	4.85	4.39291	0.658	POLR3A	RNA polymerase III subunit A
201536_at	0.00032	2.76e-06	4.85	4.38671	0.936	DUSP3	dual specificity phosphatase 3
201655_s_at	0.000325	2.81e-06	4.84	4.37036	1.27	HSPG2	heparan sulfate proteoglycan 2
230526_at	0.000326	2.82e-06	4.84	4.36781	0.818	TNRC6C-AS1	TNRC6C antisense RNA 1
226513_at	0.000326	2.82e-06	4.84	4.36516	0.705	ASB7	ankyrin repeat and SOCS box containing 7
201350_at	0.000327	2.84e-06	4.84	4.35899	0.921	FLOT2	flotillin 2
213847_at	0.000329	2.86e-06	-4.84	4.3521	-0.33	PRPH	peripherin
204223_at	0.000329	2.87e-06	-4.84	4.34965	-0.38	PRELP	proline and arginine rich end leucine rich repeat protein
219191_s_at	0.00033	2.89e-06	4.84	4.34502	0.832	BIN2	bridging integrator 2
223382_s_at	0.00033	2.89e-06	4.84	4.34405	0.839	ZNRF1	zinc and ring finger 1, E3 ubiquitin protein ligase
229805_at	0.00033	2.89e-06	-4.84	4.34215	-0.207	ZDHHC22	zinc finger DHHC-type containing 22
225035_x_at	0.000337	2.97e-06	4.83	4.31834	1.02	LOC102723897///MIR6859-1///MIR6859-2///LOC101930154///LOC100288778///WASH1///WASH7P///WASH2P///WASH3P	WAS protein family homolog 2-like///microRNA 6859-1///microRNA 6859-2///WAS protein family homolog 6-like///WAS protein family homolog 1 pseudogene///WAS protein family homolog 1///WAS protein family homolog 7 pseudogene///WAS protein family homolog 2 pseudogene///WAS protein family homolog 3 pseudogene
240449_at	0.000337	2.97e-06	4.83	4.31719	0.542	ZNF341	zinc finger protein 341
217877_s_at	0.000342	3.02e-06	4.83	4.30216	0.854	GPBP1L1	GC-rich promoter binding protein 1 like 1
205078_at	0.000342	3.03e-06	4.83	4.30085	0.825	PIGF	phosphatidylinositol glycan anchor biosynthesis class F
244423_at	0.000343	3.04e-06	-4.82	4.29696	-0.11
237112_at	0.000343	3.05e-06	-4.82	4.29265	-1.18
220661_s_at	0.000343	3.05e-06	4.82	4.29259	0.83	ZNF692	zinc finger protein 692
204186_s_at	0.000343	3.06e-06	4.82	4.29105	0.809	PPID	peptidylprolyl isomerase D
211455_at	0.000346	3.09e-06	-4.82	4.28014	-0.262
221732_at	0.000346	3.1e-06	4.82	4.2768	0.841	CANT1	calcium activated nucleotidase 1
226810_at	0.000352	3.16e-06	-4.82	4.25925	-0.899	OGFRL1	opioid growth factor receptor like 1
202054_s_at	0.000353	3.18e-06	4.81	4.25435	0.911	ALDH3A2	aldehyde dehydrogenase 3 family member A2
212457_at	0.000356	3.21e-06	4.81	4.24479	0.878	TFE3	transcription factor binding to IGHM enhancer 3
206593_s_at	0.000357	3.22e-06	4.81	4.24173	0.846	MED22	mediator complex subunit 22
206201_s_at	0.000358	3.24e-06	-4.81	4.23691	-0.1	MEOX2	mesenchyme homeobox 2
240967_at	0.000362	3.28e-06	-4.81	4.22444	-0.0955	KRTAP19-3	keratin associated protein 19-3
238314_x_at	0.000363	3.3e-06	-4.81	4.21988	-0.138
243363_at	0.000367	3.35e-06	-4.8	4.20674	-0.908	LEF1-AS1	LEF1 antisense RNA 1
214201_x_at	0.000369	3.37e-06	4.8	4.20109	1.12	PRRC2A	proline rich coiled-coil 2A
202215_s_at	0.000371	3.4e-06	4.8	4.19227	0.611	NFYC	nuclear transcription factor Y subunit gamma
203148_s_at	0.000371	3.41e-06	4.8	4.19043	0.714	TRIM14	tripartite motif containing 14
1558777_at	0.000371	3.41e-06	-4.8	4.18976	-0.41	MKL2	MKL1/myocardin like 2
230135_at	0.000372	3.43e-06	-4.8	4.18449	-1.32	HHIP	hedgehog interacting protein
220217_x_at	0.000372	3.43e-06	-4.8	4.18259	-0.674	SPANXA2///SPANXC///SPANXA1	SPANX family member A2///SPANX family member C///sperm protein associated with the nucleus, X-linked, family member A1
222171_s_at	0.000372	3.44e-06	-4.8	4.18159	-0.0667	PKNOX2	PBX/knotted 1 homeobox 2
1566363_at	0.000372	3.44e-06	-4.8	4.18155	-3.7	DNTT	DNA nucleotidylexotransferase
1555926_a_at	0.000372	3.45e-06	-4.8	4.17976	-0.257
209537_at	0.000373	3.47e-06	4.8	4.17388	0.753	EXTL2	exostosin like glycosyltransferase 2
237588_at	0.000373	3.47e-06	-4.79	4.17225	-0.79
1552634_a_at	0.000373	3.48e-06	-4.79	4.17157	-0.893	ZNF101	zinc finger protein 101
1561915_at	0.000373	3.48e-06	-4.79	4.16905	-0.369
1553340_s_at	0.000377	3.53e-06	-4.79	4.15633	-0.1	SLC35G4///SLC35G3///SLC35G5	solute carrier family 35 member G4///solute carrier family 35 member G3///solute carrier family 35 member G5
237239_at	0.000377	3.54e-06	-4.79	4.15498	-0.92
40016_g_at	0.000384	3.61e-06	4.79	4.1373	1.12	MAST4	microtubule associated serine/threonine kinase family member 4
1562509_at	0.000387	3.65e-06	-4.78	4.12653	-0.263	TMEM108-AS1	TMEM108 antisense RNA 1
227354_at	0.000397	3.76e-06	-4.78	4.09892	-2	PAG1	phosphoprotein membrane anchor with glycosphingolipid microdomains 1
244520_at	0.000397	3.76e-06	-4.78	4.09867	-0.626
217393_x_at	0.000397	3.76e-06	-4.78	4.09755	-0.337	UBE2NL	ubiquitin conjugating enzyme E2 N like (gene/pseudogene)
204215_at	0.000398	3.78e-06	-4.78	4.0944	-1.01	TMEM243	transmembrane protein 243
218696_at	0.0004	3.81e-06	-4.77	4.08657	-0.85	EIF2AK3	eukaryotic translation initiation factor 2 alpha kinase 3
209658_at	0.000402	3.83e-06	4.77	4.08081	0.447	CDC16	cell division cycle 16
223033_s_at	0.000404	3.86e-06	4.77	4.07378	0.587	SCYL1	SCY1 like pseudokinase 1
202875_s_at	0.000404	3.87e-06	4.77	4.07196	0.905	PBX2	PBX homeobox 2
212780_at	0.000407	3.9e-06	4.77	4.06364	0.801	SOS1	SOS Ras/Rac guanine nucleotide exchange factor 1
226849_at	0.000411	3.94e-06	4.77	4.05416	0.892	DENND1A	DENN domain containing 1A
217322_x_at	0.000413	3.97e-06	-4.76	4.04755	-0.611
242960_at	0.000413	3.98e-06	-4.76	4.04475	-0.721
233726_at	0.000413	3.99e-06	-4.76	4.04372	-0.128
48106_at	0.000414	4e-06	4.76	4.03964	0.942	SLC48A1	solute carrier family 48 member 1
234124_at	0.000415	4.04e-06	-4.76	4.03209	-0.233
201302_at	0.000415	4.04e-06	4.76	4.03204	0.591	ANXA4	annexin A4
1568899_at	0.000415	4.04e-06	-4.76	4.03174	-0.154	LOC101929511	uncharacterized LOC101929511
200671_s_at	0.000418	4.08e-06	-4.76	4.0219	-0.171	SPTBN1	spectrin beta, non-erythrocytic 1
218177_at	0.000418	4.09e-06	-4.76	4.01916	-0.766	CHMP1B	charged multivesicular body protein 1B
221317_x_at	0.000418	4.09e-06	-4.76	4.01864	-0.0453	PCDHB6	protocadherin beta 6
223591_at	0.000418	4.1e-06	4.76	4.01813	0.635	RNF135	ring finger protein 135
215129_at	0.000418	4.11e-06	-4.76	4.01467	-0.0262	PIK3C2G	phosphatidylinositol-4-phosphate 3-kinase catalytic subunit type 2 gamma
218714_at	0.000418	4.12e-06	4.76	4.01403	0.808	PRR14	proline rich 14
44065_at	0.000419	4.13e-06	4.76	4.01048	0.826	RITA1	RBPJ interacting and tubulin associated 1
219071_x_at	0.000419	4.14e-06	4.75	4.00952	0.629	HGH1	HGH1 homolog
217827_s_at	0.000426	4.22e-06	4.75	3.99095	0.532	SPG21	spastic paraplegia 21 (autosomal recessive, Mast syndrome)
231854_at	0.000429	4.25e-06	-4.75	3.98445	-0.703	PIK3CA	phosphatidylinositol-4,5-bisphosphate 3-kinase catalytic subunit alpha
215671_at	0.000432	4.29e-06	-4.75	3.9762	-1.34	PDE4B	phosphodiesterase 4B
220776_at	0.000432	4.3e-06	-4.75	3.97333	-0.244	KCNJ14	potassium voltage-gated channel subfamily J member 14
227461_at	0.000434	4.33e-06	4.74	3.9673	1.28	STON2	stonin 2
202724_s_at	0.000434	4.34e-06	-4.74	3.96472	-1.35	FOXO1	forkhead box O1
54037_at	0.000443	4.43e-06	-4.74	3.94462	-0.92	HPS4	HPS4, biogenesis of lysosomal organelles complex 3 subunit 2
218949_s_at	0.000456	4.57e-06	-4.73	3.91563	-0.911	QRSL1	glutaminyl-tRNA synthase (glutamine-hydrolyzing)-like 1
238071_at	0.000457	4.59e-06	-4.73	3.91296	-0.987	LCN10	lipocalin 10
221274_s_at	0.000463	4.65e-06	4.73	3.8994	0.748	LMAN2L	lectin, mannose binding 2 like
229718_at	0.000463	4.66e-06	-4.73	3.89768	-0.88	N4BP2L1	NEDD4 binding protein 2 like 1
216801_at	0.000464	4.68e-06	-4.73	3.89327	-0.265	CROCC	ciliary rootlet coiled-coil, rootletin
201087_at	0.000465	4.71e-06	4.73	3.88805	0.864	PXN	paxillin
234254_at	0.000465	4.71e-06	-4.73	3.88794	-0.851	RPL7AP9	ribosomal protein L7a pseudogene 9
244021_at	0.000466	4.74e-06	-4.72	3.88284	-0.635
1558758_s_at	0.000466	4.74e-06	-4.72	3.88251	-0.317	C12orf49	chromosome 12 open reading frame 49
220261_s_at	0.000466	4.74e-06	4.72	3.88158	0.985	ZDHHC4	zinc finger DHHC-type containing 4
207923_x_at	0.000466	4.75e-06	-4.72	3.87954	-0.0548	PAX8	paired box 8
238140_at	0.00047	4.8e-06	-4.72	3.87008	-0.109	ARV1	ARV1 homolog, fatty acid homeostasis modulator
1569739_at	0.000475	4.87e-06	-4.72	3.85722	-0.0335	LOC221946	uncharacterized LOC221946
244029_at	0.000482	4.94e-06	-4.71	3.84356	-0.0599	LOC100131043	uncharacterized LOC100131043
219680_at	0.000482	4.95e-06	4.71	3.84176	0.598	NLRX1	NLR family member X1
201046_s_at	0.000494	5.08e-06	4.71	3.81708	0.746	RAD23A	RAD23 homolog A, nucleotide excision repair protein
202382_s_at	0.000497	5.12e-06	4.71	3.8098	1.53	GNPDA1	glucosamine-6-phosphate deaminase 1
53720_at	0.000498	5.15e-06	4.7	3.80509	0.802	C19orf66	chromosome 19 open reading frame 66
209148_at	0.000498	5.15e-06	4.7	3.80431	0.567	RXRB	retinoid X receptor beta
203469_s_at	0.000501	5.2e-06	4.7	3.79618	0.562	CDK10	cyclin dependent kinase 10
213472_at	0.000502	5.21e-06	-4.7	3.79331	-1.14	HNRNPH1	heterogeneous nuclear ribonucleoprotein H1 (H)
201158_at	0.000505	5.26e-06	4.7	3.78525	0.778	NMT1	N-myristoyltransferase 1
203882_at	0.000506	5.28e-06	4.7	3.78181	1.47	IRF9	interferon regulatory factor 9
243946_at	0.000506	5.29e-06	-4.7	3.77979	-0.166	SMOC2	SPARC related modular calcium binding 2
1569673_at	0.000506	5.29e-06	-4.7	3.77939	-0.121
1554798_at	0.000516	5.41e-06	-4.69	3.75954	-0.112	SNED1	sushi, nidogen and EGF like domains 1
1556989_at	0.000518	5.44e-06	-4.69	3.75368	-0.721
230983_at	0.000523	5.5e-06	-4.69	3.74295	-2.29	FAM129C	family with sequence similarity 129 member C
208015_at	0.000526	5.55e-06	-4.69	3.7351	-1.65	SMAD1	SMAD family member 1
225638_at	0.000526	5.55e-06	4.69	3.7346	0.521	COA6	cytochrome c oxidase assembly factor 6
229356_x_at	0.000527	5.57e-06	-4.69	3.73115	-0.457	INO80	INO80 complex subunit
222784_at	0.000529	5.61e-06	-4.69	3.72574	-0.227	SMOC1	SPARC related modular calcium binding 1
202717_s_at	0.00053	5.62e-06	4.68	3.72285	0.56	CDC16	cell division cycle 16
243553_x_at	0.000531	5.65e-06	-4.68	3.71904	-0.412	TRAF3IP2-AS1	TRAF3IP2 antisense RNA 1
215074_at	0.000537	5.72e-06	-4.68	3.70752	-0.0834	MYO1B	myosin IB
1556033_at	0.000538	5.75e-06	4.68	3.70266	1.16	LINC01138	long intergenic non-protein coding RNA 1138
226738_at	0.000538	5.75e-06	4.68	3.70168	0.53	WDR81	WD repeat domain 81
203965_at	0.000538	5.76e-06	4.68	3.70067	0.886	USP20	ubiquitin specific peptidase 20
201677_at	0.000539	5.78e-06	-4.68	3.6979	-0.881	HMCES	5-hydroxymethylcytosine (hmC) binding, ES cell-specific
230949_at	0.00054	5.8e-06	-4.68	3.69428	-0.397	SLC23A3	solute carrier family 23 member 3
241814_at	0.00054	5.81e-06	-4.68	3.69296	-0.319
34206_at	0.000544	5.86e-06	4.67	3.68414	0.814	ARAP1	ArfGAP with RhoGAP domain, ankyrin repeat and PH domain 1
217346_at	0.000552	5.96e-06	-4.67	3.66829	-0.609
220859_at	0.000552	5.97e-06	-4.67	3.66795	-0.406
234670_at	0.000552	5.98e-06	-4.67	3.66558	-0.174
226658_at	0.000557	6.04e-06	-4.67	3.65602	-0.261	PDPN	podoplanin
239656_at	0.000561	6.1e-06	-4.67	3.64742	-0.18	LHFPL3-AS2	LHFPL3 antisense RNA 2
1557302_at	0.000564	6.13e-06	4.66	3.64221	0.821	ZNF585B	zinc finger protein 585B
231835_at	0.000564	6.15e-06	4.66	3.63945	1.06	FAM213B	family with sequence similarity 213 member B
203271_s_at	0.000564	6.16e-06	4.66	3.63889	0.511	UNC119	unc-119 lipid binding chaperone
209213_at	0.000566	6.19e-06	4.66	3.63328	0.982	CBR1	carbonyl reductase 1
225626_at	0.000566	6.2e-06	-4.66	3.63148	-1.81	PAG1	phosphoprotein membrane anchor with glycosphingolipid microdomains 1
234526_at	0.000571	6.27e-06	-4.66	3.62228	-0.0265	OR51B6	olfactory receptor family 51 subfamily B member 6
222893_s_at	0.000574	6.3e-06	4.66	3.61658	0.712	RPAP2	RNA polymerase II associated protein 2
242397_at	0.000579	6.38e-06	-4.66	3.6061	-1.33
237466_s_at	0.000583	6.44e-06	-4.65	3.59697	-1.31	HHIP	hedgehog interacting protein
223915_at	0.000583	6.44e-06	-4.65	3.59648	-1.45	BCOR	BCL6 corepressor
240977_at	0.000593	6.57e-06	-4.65	3.57786	-0.57
222355_at	0.000593	6.58e-06	-4.65	3.57732	-0.271
204140_at	0.000602	6.69e-06	-4.64	3.56108	-0.8	TPST1	tyrosylprotein sulfotransferase 1
223898_at	0.000602	6.7e-06	-4.64	3.55974	-1.04	ZNF670	zinc finger protein 670
220189_s_at	0.000602	6.71e-06	4.64	3.55903	1.02	MGAT4B	mannosyl (alpha-1,3-)-glycoprotein beta-1,4-N-acetylglucosaminyltransferase, isozyme B
214637_at	0.000602	6.72e-06	-4.64	3.55737	-0.559	OSM	oncostatin M
219676_at	0.000609	6.8e-06	-4.64	3.54594	-0.666	ZSCAN16	zinc finger and SCAN domain containing 16
220329_s_at	0.000621	6.95e-06	4.64	3.52592	0.836	RMND1	required for meiotic nuclear division 1 homolog
1552803_a_at	0.000624	7e-06	-4.63	3.51953	-0.748	STMN1	stathmin 1
233634_at	0.000631	7.09e-06	-4.63	3.5077	-0.101	MARVELD3	MARVEL domain containing 3
225701_at	0.000651	7.32e-06	4.62	3.47791	1.01	AKNA	AT-hook transcription factor
1557706_at	0.000651	7.33e-06	-4.62	3.47628	-0.785	ZHX2	zinc fingers and homeoboxes 2
207267_s_at	0.000652	7.36e-06	-4.62	3.47208	-0.142	RIPPLY3	ripply transcriptional repressor 3
203308_x_at	0.000654	7.39e-06	4.62	3.46874	0.604	HPS1	HPS1, biogenesis of lysosomal organelles complex 3 subunit 1
1552633_at	0.000655	7.41e-06	-4.62	3.46584	-0.638	ZNF101	zinc finger protein 101
221859_at	0.000655	7.43e-06	-4.62	3.46426	-0.242	SYT13	synaptotagmin 13
235348_at	0.000665	7.55e-06	-4.62	3.44846	-0.68	ABHD13	abhydrolase domain containing 13
204401_at	0.000673	7.66e-06	4.61	3.43505	0.932	KCNN4	potassium calcium-activated channel subfamily N member 4
223592_s_at	0.000674	7.68e-06	4.61	3.43285	0.614	RNF135	ring finger protein 135
212778_at	0.000683	7.81e-06	4.61	3.41747	0.695	PACS2	phosphofurin acidic cluster sorting protein 2
1558273_a_at	0.000683	7.81e-06	-4.61	3.41712	-0.102
211982_x_at	0.000687	7.86e-06	4.61	3.41099	0.452	XPO6	exportin 6
214695_at	0.000692	7.93e-06	4.6	3.4028	0.718	UBAP2L	ubiquitin associated protein 2 like
225622_at	0.000693	7.96e-06	-4.6	3.39961	-1.59	PAG1	phosphoprotein membrane anchor with glycosphingolipid microdomains 1
207552_at	0.000697	8.02e-06	-4.6	3.39227	-0.188	ATP5G2	ATP synthase, H+ transporting, mitochondrial Fo complex subunit C2 (subunit 9)
227840_at	0.000697	8.05e-06	4.6	3.38957	0.696	C2orf76	chromosome 2 open reading frame 76
1563656_at	0.000697	8.05e-06	-4.6	3.38953	-0.122
221602_s_at	0.000697	8.05e-06	-4.6	3.38878	-0.659	FCMR	Fc fragment of IgM receptor
228315_at	0.000708	8.2e-06	4.6	3.37242	1.23	ZMAT3	zinc finger matrin-type 3
211203_s_at	0.000708	8.21e-06	-4.6	3.37079	-0.0471	CNTN1	contactin 1
233929_x_at	0.000711	8.25e-06	4.6	3.36592	1.05	MIR6859-1///MIR6859-2///LOC101930154///LOC100288778///WASH1///WASH7P///WASH2P///WASH3P	microRNA 6859-1///microRNA 6859-2///WAS protein family homolog 6-like///WAS protein family homolog 1 pseudogene///WAS protein family homolog 1///WAS protein family homolog 7 pseudogene///WAS protein family homolog 2 pseudogene///WAS protein family homolog 3 pseudogene
1565837_at	0.000715	8.32e-06	-4.59	3.35811	-0.0574	LOC100506411	uncharacterized LOC100506411
237655_at	0.000717	8.37e-06	-4.59	3.35289	-0.0876
207071_s_at	0.000717	8.37e-06	4.59	3.35255	0.638	ACO1	aconitase 1
78495_at	0.000717	8.38e-06	4.59	3.35171	0.696	ZNF783	zinc finger family member 783
208875_s_at	0.000717	8.39e-06	4.59	3.35076	0.745	PAK2	p21 (RAC1) activated kinase 2
231036_at	0.000727	8.52e-06	-4.59	3.33643	-0.111	LOC100505774	uncharacterized LOC100505774
225229_at	0.000727	8.56e-06	-4.59	3.33242	-0.739	AFF4	AF4/FMR2 family member 4
234993_at	0.000727	8.56e-06	-4.59	3.33226	-0.721	ABHD13	abhydrolase domain containing 13
215903_s_at	0.000727	8.57e-06	4.59	3.33113	0.519	MAST2	microtubule associated serine/threonine kinase 2
201384_s_at	0.000753	8.88e-06	4.58	3.29758	0.615	NBR1	NBR1, autophagy cargo receptor
235292_at	0.000755	8.92e-06	4.58	3.29409	0.977	FLJ32255	uncharacterized LOC643977
206752_s_at	0.000769	9.1e-06	4.57	3.2753	0.742	DFFB	DNA fragmentation factor subunit beta
221813_at	0.00077	9.12e-06	4.57	3.27277	0.418	FBXO42	F-box protein 42
211004_s_at	0.000776	9.21e-06	4.57	3.26381	0.866	ALDH3B1	aldehyde dehydrogenase 3 family member B1
212217_at	0.000777	9.24e-06	4.57	3.2606	0.702	PREPL	prolyl endopeptidase-like
226291_at	0.000784	9.34e-06	4.57	3.25061	1.05	ALS2	ALS2, alsin Rho guanine nucleotide exchange factor
221558_s_at	0.000784	9.36e-06	-4.57	3.24882	-2.71	LEF1	lymphoid enhancer binding factor 1
226430_at	0.000784	9.36e-06	-4.57	3.24868	-1.1	RELL1	RELT like 1
228991_at	0.000791	9.46e-06	-4.56	3.23852	-0.647	CDK13	cyclin dependent kinase 13
225539_at	0.000794	9.51e-06	-4.56	3.23401	-1.2	ZBTB21	zinc finger and BTB domain containing 21
230018_at	0.000795	9.56e-06	-4.56	3.22888	-0.254	DPP9	dipeptidyl peptidase 9
1556477_a_at	0.000795	9.57e-06	-4.56	3.22831	-0.116	LOC283485	uncharacterized LOC283485
203988_s_at	0.000795	9.57e-06	4.56	3.22819	0.914	FUT8	fucosyltransferase 8
219434_at	0.0008	9.64e-06	-4.56	3.2217	-1.49	TREM1	triggering receptor expressed on myeloid cells 1
212512_s_at	0.000805	9.72e-06	4.56	3.21408	1.07	CARM1	coactivator associated arginine methyltransferase 1
1563521_at	0.00081	9.79e-06	-4.56	3.20672	-0.397	MOB3B	MOB kinase activator 3B
233022_at	0.000812	9.83e-06	-4.55	3.20301	-0.206	TRPM3	transient receptor potential cation channel subfamily M member 3
229551_x_at	0.000812	9.85e-06	-4.55	3.2017	-0.97	ZNF367	zinc finger protein 367
200921_s_at	0.000815	9.9e-06	-4.55	3.1971	-0.799	BTG1	BTG anti-proliferation factor 1
222155_s_at	0.000819	9.96e-06	4.55	3.19104	0.944	SLC52A2	solute carrier family 52 member 2
203577_at	0.000819	9.97e-06	4.55	3.18991	1.18	GTF2H4	general transcription factor IIH subunit 4
227294_at	0.00082	1e-05	4.55	3.18592	0.609	ZNF689	zinc finger protein 689
206896_s_at	0.00082	1e-05	-4.55	3.18545	-1.01	GNG7	G protein subunit gamma 7
215015_at	0.00082	1e-05	-4.55	3.18372	-0.289	BICDL1	BICD family like cargo adaptor 1
219818_s_at	0.000831	1.02e-05	4.55	3.17098	0.599	GPATCH1	G-patch domain containing 1
238496_at	0.000831	1.02e-05	-4.55	3.16895	-0.754	WHSC1L1	Wolf-Hirschhorn syndrome candidate 1-like 1
215889_at	0.000833	1.02e-05	-4.54	3.16584	-1.19	SKIL	SKI-like proto-oncogene
235005_at	0.000834	1.03e-05	4.54	3.16344	0.728	DIS3L	DIS3 like exosome 3'-5' exoribonuclease
228595_at	0.000838	1.04e-05	4.54	3.15324	0.618	HSD17B1	hydroxysteroid 17-beta dehydrogenase 1
211261_at	0.000838	1.04e-05	-4.54	3.15299	-0.28	NUP214	nucleoporin 214
214316_x_at	0.000838	1.04e-05	-4.54	3.15284	-1.06
241875_at	0.000838	1.04e-05	-4.54	3.15197	-0.247
223031_s_at	0.000838	1.04e-05	4.54	3.15034	0.469	TRAF7	TNF receptor associated factor 7
204756_at	0.000838	1.04e-05	4.54	3.14975	0.609	MAP2K5	mitogen-activated protein kinase kinase 5
203468_at	0.00084	1.05e-05	4.54	3.1462	0.546	CDK10	cyclin dependent kinase 10
212769_at	0.000844	1.05e-05	4.54	3.14127	0.562	TLE3	transducin like enhancer of split 3
1561469_at	0.000845	1.05e-05	-4.54	3.13818	-0.57	LOC101928865	uncharacterized LOC101928865
206772_at	0.000845	1.06e-05	4.54	3.13754	2.54	PTH2R	parathyroid hormone 2 receptor
203076_s_at	0.000848	1.06e-05	4.54	3.13195	0.516	SMAD2	SMAD family member 2
212957_s_at	0.000849	1.07e-05	4.54	3.12845	0.684	LINC01278	long intergenic non-protein coding RNA 1278
244887_at	0.000849	1.07e-05	-4.54	3.12824	-0.803
229986_at	0.000851	1.07e-05	4.53	3.12538	0.716	ZNF717	zinc finger protein 717
203955_at	0.000851	1.07e-05	4.53	3.12188	1.01	PPP1R26	protein phosphatase 1 regulatory subunit 26
221115_s_at	0.000851	1.07e-05	-4.53	3.12109	-0.19	LENEP	lens epithelial protein
215497_s_at	0.000851	1.07e-05	4.53	3.12071	0.772	WDTC1	WD and tetratricopeptide repeats 1
215220_s_at	0.000853	1.08e-05	-4.53	3.11698	-1.12	TPR	translocated promoter region, nuclear basket protein
244543_s_at	0.00086	1.09e-05	-4.53	3.10815	-0.249	BCDIN3D-AS1	BCDIN3D antisense RNA 1
226072_at	0.00086	1.09e-05	4.53	3.10585	0.579	FUK	fucokinase
220870_at	0.00086	1.09e-05	-4.53	3.10572	-0.219
236257_at	0.000861	1.1e-05	-4.53	3.10153	-0.262	CD2AP	CD2 associated protein
212798_s_at	0.000861	1.1e-05	4.53	3.10102	0.514	ANKMY2	ankyrin repeat and MYND domain containing 2
1565845_at	0.000861	1.1e-05	-4.53	3.10067	-0.21
217920_at	0.000863	1.1e-05	4.53	3.09727	0.546	MAN1A2	mannosidase alpha class 1A member 2
201885_s_at	0.000865	1.11e-05	4.53	3.0938	0.512	CYB5R3	cytochrome b5 reductase 3
203753_at	0.000873	1.12e-05	-4.52	3.08386	-0.981	TCF4	transcription factor 4
211987_at	0.000876	1.12e-05	-4.52	3.07894	-0.683	TOP2B	topoisomerase (DNA) II beta
225440_at	0.000878	1.13e-05	4.52	3.07594	1.02	AGPAT3	1-acylglycerol-3-phosphate O-acyltransferase 3
228521_s_at	0.000879	1.13e-05	4.52	3.07351	0.704	MIA-RAB4B///RAB4B	MIA-RAB4B readthrough (NMD candidate)///RAB4B, member RAS oncogene family
227407_at	0.000884	1.14e-05	-4.52	3.06672	-0.717	TAPT1	transmembrane anterior posterior transformation 1
225515_s_at	0.000892	1.15e-05	4.52	3.05731	0.622	RPL7L1///WAC-AS1	ribosomal protein L7 like 1///WAC antisense RNA 1 (head to head)
201022_s_at	0.000893	1.15e-05	4.52	3.05508	0.591	DSTN	destrin, actin depolymerizing factor
220708_at	0.000895	1.16e-05	-4.52	3.05115	-0.243
1567065_at	0.000899	1.16e-05	-4.51	3.04631	-0.102	OR1Q1	olfactory receptor family 1 subfamily Q member 1
207375_s_at	0.000908	1.18e-05	4.51	3.03587	0.908	IL15RA	interleukin 15 receptor subunit alpha
210143_at	0.000912	1.18e-05	-4.51	3.02992	-0.0354	ANXA10	annexin A10
204569_at	0.000917	1.19e-05	-4.51	3.02418	-0.651	ICK	intestinal cell (MAK-like) kinase
231845_at	0.000919	1.2e-05	4.51	3.02048	0.708	AARS2	alanyl-tRNA synthetase 2, mitochondrial
223363_at	0.000929	1.21e-05	4.5	3.00748	0.63	PSMG3	proteasome assembly chaperone 3
203047_at	0.000929	1.21e-05	4.5	3.00739	0.683	STK10	serine/threonine kinase 10
225875_s_at	0.000939	1.23e-05	4.5	2.9961	0.707	NIPAL3	NIPA like domain containing 3
1555447_at	0.000939	1.23e-05	-4.5	2.99315	-0.239	ADGRG5	adhesion G protein-coupled receptor G5
210706_s_at	0.000939	1.23e-05	4.5	2.99124	0.975	RNF24	ring finger protein 24
227221_at	0.000939	1.24e-05	4.5	2.99103	1.01	ZMAT3	zinc finger matrin-type 3
209229_s_at	0.000939	1.24e-05	4.5	2.99092	0.7	PPP6R1	protein phosphatase 6 regulatory subunit 1
238798_at	0.000943	1.24e-05	-4.5	2.98611	-0.997	TAPT1	transmembrane anterior posterior transformation 1
221988_at	0.000952	1.26e-05	4.5	2.97559	0.646	SMIM7	small integral membrane protein 7
232761_at	0.000952	1.26e-05	-4.5	2.9746	-0.246	COX4I2	cytochrome c oxidase subunit 4I2
243238_at	0.000956	1.26e-05	-4.49	2.96926	-0.0954	PYGB	phosphorylase, glycogen; brain
214853_s_at	0.000956	1.27e-05	4.49	2.9685	0.657	SHC1	SHC adaptor protein 1
213190_at	0.00096	1.27e-05	4.49	2.9627	0.723	COG7	component of oligomeric golgi complex 7
215899_at	0.000962	1.28e-05	-4.49	2.95942	-0.232
240064_at	0.000965	1.28e-05	4.49	2.95551	0.934
212945_s_at	0.000974	1.3e-05	4.49	2.94624	0.757	MGA	MGA, MAX dimerization protein
238333_s_at	0.000975	1.3e-05	4.49	2.94188	0.823	PAOX	polyamine oxidase (exo-N4-amino)
1554480_a_at	0.000975	1.3e-05	4.49	2.94157	0.628	ARMC10	armadillo repeat containing 10
215033_at	0.000975	1.3e-05	-4.49	2.9406	-0.0601	TM4SF1	transmembrane 4 L six family member 1
200625_s_at	0.000982	1.31e-05	4.49	2.93342	0.495	CAP1	adenylate cyclase associated protein 1
226765_at	0.000985	1.32e-05	-4.48	2.92889	-1.16	SPTBN1	spectrin beta, non-erythrocytic 1
225346_at	0.000985	1.32e-05	4.48	2.92769	0.728	MTERF2	mitochondrial transcription termination factor 2
237403_at	0.000998	1.34e-05	4.48	2.91414	1.33	GFI1B	growth factor independent 1B transcriptional repressor
1557030_at	0.001	1.35e-05	-4.48	2.90776	-1.04	GAB1	GRB2 associated binding protein 1
212908_at	0.001	1.35e-05	4.48	2.90763	0.707	DNAJC16	DnaJ heat shock protein family (Hsp40) member C16
200853_at	0.001	1.35e-05	-4.48	2.90714	-0.41	H2AFZ	H2A histone family member Z
220489_s_at	0.00101	1.36e-05	-4.48	2.90247	-0.134	SERINC2	serine incorporator 2
235652_at	0.00101	1.37e-05	-4.48	2.89754	-1.06
1552935_at	0.00101	1.37e-05	-4.48	2.89725	-0.119	ZCCHC5	zinc finger CCHC-type containing 5
1556803_at	0.00101	1.37e-05	-4.48	2.8972	-0.501	POLR3B	RNA polymerase III subunit B
1552409_a_at	0.00101	1.38e-05	-4.47	2.88875	-0.341	ODF4	outer dense fiber of sperm tails 4
227353_at	0.00105	1.42e-05	4.47	2.8597	0.764	TMC8	transmembrane channel like 8
213468_at	0.00105	1.43e-05	4.47	2.85509	0.472	ERCC2	ERCC excision repair 2, TFIIH core complex helicase subunit
226093_at	0.00105	1.43e-05	4.47	2.85404	0.672	DCP1B	decapping mRNA 1B
221882_s_at	0.00105	1.44e-05	4.46	2.84856	0.821	TMEM8A	transmembrane protein 8A
219471_at	0.00105	1.44e-05	-4.46	2.84836	-2.07	KIAA0226L	KIAA0226 like
37966_at	0.00106	1.45e-05	4.46	2.84057	1.3	PARVB	parvin beta
201423_s_at	0.00106	1.46e-05	4.46	2.8371	0.515	CUL4A	cullin 4A
244598_at	0.00106	1.46e-05	4.46	2.83647	0.677	LCP2	lymphocyte cytosolic protein 2
228624_at	0.00108	1.48e-05	4.46	2.82367	0.82	TMEM144	transmembrane protein 144
1556473_at	0.00108	1.48e-05	-4.46	2.82261	-1.42	LOC285097	uncharacterized FLJ38379
239600_at	0.00108	1.49e-05	-4.46	2.81496	-1.78
202661_at	0.00109	1.5e-05	4.45	2.80938	0.652	ITPR2	inositol 1,4,5-trisphosphate receptor type 2
203122_at	0.00109	1.5e-05	4.45	2.80872	0.667	TRAPPC12	trafficking protein particle complex 12
243300_at	0.00109	1.51e-05	-4.45	2.80723	-0.583
240916_x_at	0.00109	1.52e-05	-4.45	2.8014	-0.112
204106_at	0.0011	1.53e-05	4.45	2.792	0.663	TESK1	testis-specific kinase 1
242189_at	0.00112	1.55e-05	-4.45	2.77812	-0.183
220183_s_at	0.00113	1.57e-05	4.44	2.76802	1.02	NUDT6	nudix hydrolase 6
230780_at	0.00113	1.58e-05	-4.44	2.764	-0.48	LINC00886	long intergenic non-protein coding RNA 886
217304_at	0.00113	1.58e-05	-4.44	2.76386	-0.109	SHMT1	serine hydroxymethyltransferase 1
223012_at	0.00114	1.59e-05	4.44	2.75805	0.708	MIR4746///UBXN6	microRNA 4746///UBX domain protein 6
222388_s_at	0.00114	1.6e-05	4.44	2.75339	0.61	VPS35	VPS35 retromer complex component
209467_s_at	0.00114	1.6e-05	4.44	2.75144	0.707	MKNK1	MAP kinase interacting serine/threonine kinase 1
216071_x_at	0.00116	1.63e-05	4.43	2.73566	1.01	MED12	mediator complex subunit 12
1558920_at	0.00118	1.66e-05	-4.43	2.71543	-1.13	SLC8A1-AS1	SLC8A1 antisense RNA 1
240562_at	0.00119	1.67e-05	-4.43	2.71278	-0.157	GSK3B	glycogen synthase kinase 3 beta
203200_s_at	0.00119	1.67e-05	4.43	2.71125	0.492	MTRR	5-methyltetrahydrofolate-homocysteine methyltransferase reductase
238478_at	0.00119	1.67e-05	-4.43	2.71003	-0.0811	BNC2	basonuclin 2
207189_s_at	0.00119	1.67e-05	-4.43	2.70928	-0.269	ZZEF1	zinc finger ZZ-type and EF-hand domain containing 1
1564129_a_at	0.00119	1.69e-05	-4.43	2.70269	-0.279
227266_s_at	0.00119	1.69e-05	4.43	2.70123	1.26	FYB	FYN binding protein
221809_at	0.00119	1.69e-05	4.43	2.69843	0.892	RANBP10	RAN binding protein 10
48531_at	0.00119	1.69e-05	4.42	2.69804	0.518	TNIP2	TNFAIP3 interacting protein 2
238563_at	0.00119	1.7e-05	-4.42	2.69692	-1.13
204015_s_at	0.0012	1.71e-05	-4.42	2.68816	-0.59	DUSP4	dual specificity phosphatase 4
231448_at	0.0012	1.71e-05	-4.42	2.68694	-0.219	ADAD1	adenosine deaminase domain containing 1
227777_at	0.0012	1.72e-05	-4.42	2.68573	-0.57
212034_s_at	0.0012	1.72e-05	4.42	2.68392	0.486	EXOC7	exocyst complex component 7
244775_at	0.00121	1.73e-05	-4.42	2.67681	-0.0745
201828_x_at	0.00121	1.74e-05	4.42	2.67551	0.794	FAM127A	family with sequence similarity 127 member A
208132_x_at	0.00122	1.74e-05	4.42	2.67043	0.883	PRRC2A	proline rich coiled-coil 2A
230789_at	0.00123	1.76e-05	4.42	2.66079	0.725	ZNF280B	zinc finger protein 280B
206089_at	0.00123	1.77e-05	-4.41	2.65726	-0.0637	NELL1	neural EGFL like 1
216958_s_at	0.00123	1.77e-05	4.41	2.65654	0.622	IVD	isovaleryl-CoA dehydrogenase
225289_at	0.00123	1.77e-05	4.41	2.65509	0.982	STAT3	signal transducer and activator of transcription 3
1569053_at	0.00123	1.78e-05	-4.41	2.6534	-0.724	AP3M2	adaptor related protein complex 3 mu 2 subunit
222326_at	0.00123	1.78e-05	-4.41	2.65189	-1.76
208952_s_at	0.00124	1.8e-05	4.41	2.64203	0.689	LARP4B	La ribonucleoprotein domain family member 4B
1557626_at	0.00124	1.8e-05	4.41	2.64138	1.08
221173_at	0.00125	1.81e-05	-4.41	2.63459	-0.144	USH1C	USH1 protein network component harmonin
209182_s_at	0.00126	1.83e-05	-4.41	2.62663	-0.35	C10orf10	chromosome 10 open reading frame 10
219405_at	0.00127	1.84e-05	4.4	2.61949	0.9	TRIM68	tripartite motif containing 68
210683_at	0.00128	1.86e-05	-4.4	2.6129	-0.27	NRTN	neurturin
227446_s_at	0.00128	1.87e-05	4.4	2.60537	0.748	DHRS4-AS1	DHRS4 antisense RNA 1
1555822_at	0.00128	1.87e-05	-4.4	2.60387	-0.0602	FAM138E///FAM138D///FAM138C///FAM138B///FAM138A///FAM138F	family with sequence similarity 138 member E///family with sequence similarity 138 member D///family with sequence similarity 138 member C///family with sequence similarity 138 member B///family with sequence similarity 138 member A///family with sequence similarity 138 member F
235291_s_at	0.00128	1.88e-05	4.4	2.60232	1.01	FLJ32255	uncharacterized LOC643977
1564701_at	0.00128	1.88e-05	-4.4	2.60153	-0.0315
227833_s_at	0.00129	1.89e-05	4.4	2.59846	0.806	MBD6	methyl-CpG binding domain protein 6
236669_at	0.00129	1.9e-05	-4.4	2.59254	-0.785	SDCBP2-AS1	SDCBP2 antisense RNA 1
218873_at	0.0013	1.92e-05	4.4	2.58371	0.479	GON4L	gon-4 like
217832_at	0.00131	1.92e-05	4.39	2.58012	0.58	SYNCRIP	synaptotagmin binding cytoplasmic RNA interacting protein
223402_at	0.00131	1.94e-05	4.39	2.57388	0.656	DUSP23	dual specificity phosphatase 23
212489_at	0.00131	1.94e-05	-4.39	2.57352	-1.36	COL5A1	collagen type V alpha 1 chain
218361_at	0.00132	1.94e-05	4.39	2.57155	0.596	GOLPH3L	golgi phosphoprotein 3 like
230834_at	0.00132	1.96e-05	-4.39	2.5638	-0.438
226495_at	0.00133	1.97e-05	4.39	2.55642	0.556	MAVS	mitochondrial antiviral signaling protein
1569841_x_at	0.00133	1.97e-05	-4.39	2.55596	-0.237	LOC101927798	uncharacterized LOC101927798
240956_at	0.00134	1.98e-05	-4.39	2.55096	-0.104
228182_at	0.00134	1.98e-05	-4.39	2.55091	-0.14	ADCY5	adenylate cyclase 5
218838_s_at	0.00134	2e-05	4.39	2.54582	0.568	TTC31	tetratricopeptide repeat domain 31
220348_at	0.00134	2e-05	-4.39	2.54518	-0.0508	KLHL29	kelch like family member 29
208249_s_at	0.00134	2e-05	4.39	2.54477	0.678	TGDS	TDP-glucose 4,6-dehydratase
1555271_a_at	0.00135	2.01e-05	-4.38	2.53846	-0.0313	TERT	telomerase reverse transcriptase
236100_at	0.00135	2.01e-05	-4.38	2.53789	-0.124	FBXO10	F-box protein 10
218791_s_at	0.00135	2.02e-05	4.38	2.53687	0.668	KATNBL1	katanin regulatory subunit B1 like 1
236659_x_at	0.00135	2.02e-05	-4.38	2.53404	-1.03
226948_at	0.00135	2.03e-05	4.38	2.53232	0.654	RHBDD1	rhomboid domain containing 1
234364_at	0.00135	2.03e-05	-4.38	2.53056	-0.182	IGLL5///IGLV@	immunoglobulin lambda like polypeptide 5///immunoglobulin lambda variable cluster
243798_at	0.00136	2.05e-05	-4.38	2.52189	-0.0868
1553193_at	0.00137	2.06e-05	-4.38	2.5176	-0.499	ZNF441	zinc finger protein 441
227073_at	0.00137	2.06e-05	-4.38	2.5167	-0.81	MAP3K2	mitogen-activated protein kinase kinase kinase 2
1557026_at	0.00137	2.06e-05	-4.38	2.51596	-0.0995	LOC101927787	uncharacterized LOC101927787
1564149_at	0.00138	2.08e-05	-4.38	2.50756	-0.767	LOC102723927	uncharacterized LOC102723927
208573_s_at	0.00138	2.09e-05	-4.37	2.50385	-0.144	OR2H2	olfactory receptor family 2 subfamily H member 2
202568_s_at	0.00139	2.1e-05	4.37	2.49899	0.42	MARK3	microtubule affinity regulating kinase 3
201375_s_at	0.00139	2.1e-05	4.37	2.49728	0.523	PPP2CB	protein phosphatase 2 catalytic subunit beta
226405_s_at	0.00139	2.11e-05	4.37	2.49256	0.758	ARRDC1	arrestin domain containing 1
235359_at	0.0014	2.13e-05	4.37	2.48496	1.21	NRROS	negative regulator of reactive oxygen species
217277_at	0.0014	2.14e-05	-4.37	2.48246	-0.226
236990_at	0.0014	2.14e-05	-4.37	2.48055	-0.586	LOC101928403	uncharacterized LOC101928403
201751_at	0.0014	2.14e-05	-4.37	2.48039	-0.678	JOSD1	Josephin domain containing 1
233089_at	0.00141	2.15e-05	-4.37	2.47684	-0.573	QRSL1	glutaminyl-tRNA synthase (glutamine-hydrolyzing)-like 1
244625_at	0.00141	2.15e-05	-4.37	2.47519	-1.2
205011_at	0.00141	2.16e-05	4.37	2.47101	1	VWA5A	von Willebrand factor A domain containing 5A
220157_x_at	0.00142	2.18e-05	4.36	2.46252	0.818	PLEKHA8P1	pleckstrin homology domain containing A8 pseudogene 1
1556064_at	0.00143	2.19e-05	4.36	2.45865	1.2	LOC284926	uncharacterized LOC284926
234111_at	0.00143	2.2e-05	4.36	2.45439	0.681	ZNF81	zinc finger protein 81
203820_s_at	0.00145	2.22e-05	4.36	2.44538	1.29	IGF2BP3	insulin like growth factor 2 mRNA binding protein 3
205516_x_at	0.00145	2.23e-05	4.36	2.44444	1.11	CIZ1	CDKN1A interacting zinc finger protein 1
213526_s_at	0.00145	2.23e-05	4.36	2.44179	0.699	LIN37	lin-37 DREAM MuvB core complex component
227798_at	0.00145	2.24e-05	-4.36	2.43963	-0.995	SMAD1	SMAD family member 1
200623_s_at	0.00145	2.24e-05	4.36	2.4391	0.846	CALM3///CALM2///CALM1	calmodulin 3///calmodulin 2///calmodulin 1
221840_at	0.00146	2.25e-05	-4.36	2.43271	-1.33	PTPRE	protein tyrosine phosphatase, receptor type E
230098_at	0.00146	2.26e-05	4.35	2.42909	0.812	PHF20L1	PHD finger protein 20-like 1
215881_x_at	0.00148	2.29e-05	-4.35	2.41722	-0.0796	SSX2B///SSX3///SSX2	SSX family member 2B///SSX family member 3///SSX family member 2
58308_at	0.00148	2.3e-05	-4.35	2.4157	-0.342	TRIM62	tripartite motif containing 62
210145_at	0.00148	2.3e-05	4.35	2.41529	0.717	PLA2G4A	phospholipase A2 group IVA
239143_x_at	0.00148	2.3e-05	-4.35	2.41285	-0.867	RNF138	ring finger protein 138
216863_s_at	0.00149	2.32e-05	4.35	2.40753	0.831	MORC2	MORC family CW-type zinc finger 2
219777_at	0.00152	2.37e-05	4.34	2.38718	1.52	GIMAP6	GTPase, IMAP family member 6
33304_at	0.00154	2.4e-05	-4.34	2.37365	-1.59	ISG20	interferon stimulated exonuclease gene 20
211421_s_at	0.00154	2.41e-05	-4.34	2.37267	-0.561	RET	ret proto-oncogene
206090_s_at	0.00154	2.41e-05	4.34	2.36935	0.947	TSNAX-DISC1///DISC1	TSNAX-DISC1 readthrough (NMD candidate)///disrupted in schizophrenia 1
1570328_s_at	0.00155	2.42e-05	-4.34	2.36603	-0.309	LINC01620	long intergenic non-protein coding RNA 1620
219228_at	0.00155	2.43e-05	-4.34	2.36298	-1.11	ZNF331	zinc finger protein 331
228085_at	0.00155	2.44e-05	-4.34	2.36058	-0.0447	MMP25-AS1	MMP25 antisense RNA 1
1568745_at	0.00156	2.45e-05	-4.34	2.35455	-0.129	LOC646268	hCG1654703
222450_at	0.00156	2.45e-05	-4.34	2.35401	-1.2	PMEPA1	prostate transmembrane protein, androgen induced 1
237230_at	0.00156	2.46e-05	-4.33	2.35173	-0.0656	GPHA2	glycoprotein hormone alpha 2
228243_at	0.00157	2.48e-05	4.33	2.34563	0.776
211618_s_at	0.00157	2.48e-05	-4.33	2.3451	-0.0776	ALPI	alkaline phosphatase, intestinal
216251_s_at	0.00157	2.48e-05	4.33	2.34465	0.777	TTLL12	tubulin tyrosine ligase like 12
226244_at	0.00157	2.49e-05	-4.33	2.34013	-0.484	CLEC14A	C-type lectin domain family 14 member A
237456_at	0.00158	2.5e-05	-4.33	2.33783	-1.18
201534_s_at	0.00158	2.51e-05	-4.33	2.33358	-0.555	UBL3	ubiquitin like 3
244668_at	0.00159	2.52e-05	-4.33	2.32922	-0.205	LOC100505902	uncharacterized LOC100505902
1565562_at	0.00159	2.52e-05	-4.33	2.32793	-0.38
211143_x_at	0.00159	2.54e-05	-4.33	2.3223	-0.814	NR4A1	nuclear receptor subfamily 4 group A member 1
206147_x_at	0.0016	2.56e-05	-4.33	2.31583	-0.365	SCML2	sex comb on midleg-like 2 (Drosophila)
212563_at	0.00166	2.65e-05	4.32	2.28374	1.01	MIR7112///BOP1	microRNA 7112///block of proliferation 1
210185_at	0.00166	2.65e-05	-4.32	2.28234	-0.283	CACNB1	calcium voltage-gated channel auxiliary subunit beta 1
234072_at	0.00166	2.65e-05	-4.32	2.28149	-0.394	SEMA4A	semaphorin 4A
238973_s_at	0.00166	2.66e-05	-4.32	2.28115	-0.205
224319_s_at	0.00166	2.66e-05	4.32	2.28099	0.68	MIEF1	mitochondrial elongation factor 1
242348_at	0.00168	2.7e-05	-4.31	2.26549	-0.0243	FAM19A4	family with sequence similarity 19 member A4, C-C motif chemokine like
1559975_at	0.00168	2.7e-05	-4.31	2.2653	-1.36	BTG1	BTG anti-proliferation factor 1
240781_x_at	0.00168	2.71e-05	-4.31	2.26289	-0.632	DCUN1D1	defective in cullin neddylation 1 domain containing 1
210006_at	0.00168	2.71e-05	4.31	2.26197	0.968	ABHD14A///ACY1	abhydrolase domain containing 14A///aminoacylase 1
219363_s_at	0.00168	2.71e-05	4.31	2.26145	0.628	MTERF3	mitochondrial transcription termination factor 3
1562474_at	0.00168	2.72e-05	4.31	2.25882	0.607	LOC101929147	uncharacterized LOC101929147
1555245_s_at	0.00169	2.73e-05	-4.31	2.25561	-0.0267	RP1L1	retinitis pigmentosa 1-like 1
207222_at	0.0017	2.75e-05	-4.31	2.24724	-0.25	LOC100652777///PLA2G10	group 10 secretory phospholipase A2-like///phospholipase A2 group X
1569095_at	0.00171	2.77e-05	-4.31	2.24162	-0.593	MIR3945HG	MIR3945 host gene
204730_at	0.00171	2.78e-05	-4.31	2.24007	-1.75	RIMS3	regulating synaptic membrane exocytosis 3
1563704_at	0.00171	2.78e-05	-4.3	2.23752	-0.125
221773_at	0.00172	2.8e-05	-4.3	2.23303	-1.08	ELK3	ELK3, ETS transcription factor
242920_at	0.00173	2.81e-05	-4.3	2.22788	-1.18
201865_x_at	0.00173	2.82e-05	-4.3	2.22658	-0.711	NR3C1	nuclear receptor subfamily 3 group C member 1
210017_at	0.00174	2.83e-05	-4.3	2.22182	-0.893	MALT1	MALT1 paracaspase
222062_at	0.00176	2.87e-05	4.3	2.2102	0.721	IL27RA	interleukin 27 receptor subunit alpha
236406_at	0.00177	2.9e-05	-4.29	2.20055	-0.118	ZNF324B	zinc finger protein 324B
215091_s_at	0.00177	2.91e-05	4.29	2.19802	0.313	GTF3A	general transcription factor IIIA
200035_at	0.00179	2.93e-05	4.29	2.19023	0.603	CTDNEP1	CTD nuclear envelope phosphatase 1
1569316_at	0.00179	2.93e-05	-4.29	2.18882	-0.736	TRIM24	tripartite motif containing 24
223009_at	0.00179	2.94e-05	4.29	2.18709	0.783	LAMTOR1	late endosomal/lysosomal adaptor, MAPK and MTOR activator 1
217817_at	0.00179	2.94e-05	4.29	2.18672	0.622	ARPC4	actin related protein 2/3 complex subunit 4
1564886_at	0.0018	2.96e-05	-4.29	2.18179	-0.403
229417_at	0.0018	2.96e-05	4.29	2.17979	0.985
32137_at	0.0018	2.97e-05	-4.29	2.17872	-0.362	JAG2	jagged 2
206767_at	0.0018	2.97e-05	-4.29	2.17834	-0.334	RBMS3	RNA binding motif single stranded interacting protein 3
213073_at	0.00181	2.98e-05	4.29	2.17306	0.609	ZFYVE26	zinc finger FYVE-type containing 26
203723_at	0.00182	3.01e-05	4.29	2.1663	0.76	ITPKB	inositol-trisphosphate 3-kinase B
1569172_a_at	0.00182	3.01e-05	-4.29	2.16494	-0.0752	CFAP99	cilia and flagella associated protein 99
220588_at	0.00182	3.02e-05	-4.28	2.16138	-0.486	BCAS4	breast carcinoma amplified sequence 4
227580_s_at	0.00182	3.02e-05	4.28	2.16112	0.694	TECPR1	tectonin beta-propeller repeat containing 1
218276_s_at	0.00183	3.03e-05	4.28	2.15771	0.713	SAV1	salvador family WW domain containing protein 1
238194_at	0.00183	3.04e-05	-4.28	2.15644	-0.149	DGKK	diacylglycerol kinase kappa
206487_at	0.00183	3.05e-05	-4.28	2.15381	-0.529	SUN1	Sad1 and UNC84 domain containing 1
241004_at	0.00183	3.06e-05	-4.28	2.15136	-0.531
237996_at	0.00183	3.06e-05	-4.28	2.15012	-0.196
242908_x_at	0.00183	3.06e-05	-4.28	2.15004	-0.534
1553797_a_at	0.00183	3.07e-05	-4.28	2.1482	-0.137	LINC01105	long intergenic non-protein coding RNA 1105
1563770_at	0.00183	3.07e-05	-4.28	2.14713	-0.0237	ZBTB8B	zinc finger and BTB domain containing 8B
219602_s_at	0.00183	3.07e-05	4.28	2.14663	1.64	PIEZO2	piezo type mechanosensitive ion channel component 2
1561902_at	0.00183	3.07e-05	-4.28	2.14662	-0.0393
225628_s_at	0.00183	3.08e-05	4.28	2.14542	0.972	MLLT6	MLLT6, PHD finger domain containing
220450_at	0.00183	3.08e-05	-4.28	2.14294	-1.36
216321_s_at	0.00183	3.08e-05	-4.28	2.14278	-0.784	NR3C1	nuclear receptor subfamily 3 group C member 1
233964_at	0.00183	3.09e-05	-4.28	2.14239	-1.23
218794_s_at	0.00184	3.1e-05	4.28	2.13735	0.46	TXNL4B	thioredoxin like 4B
236970_s_at	0.00184	3.1e-05	-4.28	2.13696	-0.177	BCAP29	B-cell receptor-associated protein 29
227999_at	0.00184	3.1e-05	4.28	2.13652	0.641	PWWP2B	PWWP domain containing 2B
227200_at	0.00185	3.13e-05	-4.28	2.12854	-0.747	ETV3	ETS variant 3
200742_s_at	0.00185	3.14e-05	4.27	2.12572	1.28	TPP1	tripeptidyl peptidase 1
222503_s_at	0.00185	3.14e-05	4.27	2.12494	0.443	WDR41	WD repeat domain 41
224500_s_at	0.00186	3.17e-05	4.27	2.11767	0.741	MON1A	MON1 homolog A, secretory trafficking associated
1557528_at	0.00187	3.18e-05	-4.27	2.11454	-0.179	STRADA	STE20-related kinase adaptor alpha
229605_at	0.00188	3.2e-05	4.27	2.10777	0.686	CYB5RL	cytochrome b5 reductase like
212895_s_at	0.00189	3.22e-05	4.27	2.10313	0.748	ABR	active BCR-related
1568598_at	0.0019	3.23e-05	-4.27	2.09878	-0.202	KAZALD1	Kazal type serine peptidase inhibitor domain 1
209804_at	0.0019	3.25e-05	4.27	2.09364	0.773	DCLRE1A	DNA cross-link repair 1A
235650_at	0.00191	3.27e-05	-4.26	2.08757	-0.0418	CDHR3	cadherin related family member 3
230488_s_at	0.00193	3.3e-05	-4.26	2.08022	-0.487	DBH-AS1	DBH antisense RNA 1
201997_s_at	0.00193	3.3e-05	4.26	2.07961	0.464	SPEN	spen family transcriptional repressor
210433_at	0.00194	3.33e-05	-4.26	2.07221	-0.246	POFUT1	protein O-fucosyltransferase 1
215907_at	0.00194	3.33e-05	-4.26	2.07069	-0.594
232431_at	0.00195	3.35e-05	-4.26	2.06492	-1.26	NR3C1	nuclear receptor subfamily 3 group C member 1
234802_at	0.00195	3.36e-05	-4.26	2.06417	-0.0413
226170_at	0.00195	3.36e-05	4.26	2.06399	0.623	EYA3	EYA transcriptional coactivator and phosphatase 3
237204_at	0.00195	3.37e-05	-4.26	2.06132	-0.379
203035_s_at	0.00197	3.4e-05	4.26	2.05218	0.753	PIAS3	protein inhibitor of activated STAT 3
1564277_a_at	0.00197	3.4e-05	-4.26	2.05174	-0.453	LOC101929583///LOC101928195///LOC100996643///LOC100133920///LOC286297	methylenetetrahydrofolate dehydrogenase (NADP+ dependent) 1-like pseudogene///methylenetetrahydrofolate dehydrogenase (NADP+ dependent) 1-like pseudogene///monofunctional C1-tetrahydrofolate synthase, mitochondrial-like///methylenetetrahydrofolate dehydrogenase (NADP+ dependent) 1-like pseudogene///methylenetetrahydrofolate dehydrogenase (NADP+ dependent) 1-like pseudogene
224900_at	0.00198	3.43e-05	4.25	2.04492	0.628	ANKFY1	ankyrin repeat and FYVE domain containing 1
218307_at	0.00199	3.45e-05	4.25	2.03898	0.708	RSAD1	radical S-adenosyl methionine domain containing 1
202239_at	0.00201	3.48e-05	4.25	2.03122	0.701	PARP4	poly(ADP-ribose) polymerase family member 4
1559656_a_at	0.00203	3.52e-05	-4.25	2.01964	-0.377	MAMDC2-AS1	MAMDC2 antisense RNA 1
206962_x_at	0.00203	3.53e-05	-4.25	2.01851	-0.119
214866_at	0.00203	3.53e-05	-4.25	2.01843	-0.714	PLAUR	plasminogen activator, urokinase receptor
214746_s_at	0.00203	3.53e-05	4.25	2.01715	0.942	ZNF467	zinc finger protein 467
202552_s_at	0.00204	3.55e-05	-4.24	2.01203	-1.05	LOC101929500///CRIM1	uncharacterized LOC101929500///cysteine rich transmembrane BMP regulator 1
216809_at	0.00204	3.56e-05	-4.24	2.00877	-0.0964	CYLC1	cylicin 1
1555790_a_at	0.00204	3.57e-05	4.24	2.00853	0.591	TMEM192///ZNF320	transmembrane protein 192///zinc finger protein 320
203528_at	0.00206	3.61e-05	4.24	1.99835	0.488	SEMA4D	semaphorin 4D
217892_s_at	0.00206	3.61e-05	4.24	1.99706	0.694	LIMA1	LIM domain and actin binding 1
212155_at	0.00206	3.61e-05	4.24	1.99641	0.745	RNF187	ring finger protein 187
207339_s_at	0.00206	3.62e-05	-4.24	1.99527	-1.97	LTB	lymphotoxin beta
223529_at	0.00206	3.62e-05	-4.24	1.99475	-0.392	SYT4	synaptotagmin 4
1556474_a_at	0.00207	3.64e-05	-4.24	1.98999	-1.96	LOC285097	uncharacterized FLJ38379
225647_s_at	0.00207	3.65e-05	4.24	1.98711	1.46	CTSC	cathepsin C
238191_at	0.00208	3.67e-05	4.24	1.98096	0.619	SDHC	succinate dehydrogenase complex subunit C
212203_x_at	0.00208	3.68e-05	4.24	1.98007	0.912	IFITM3	interferon induced transmembrane protein 3
209262_s_at	0.00208	3.68e-05	4.24	1.97963	0.83	NR2F6	nuclear receptor subfamily 2 group F member 6
227856_at	0.00209	3.69e-05	-4.24	1.97744	-0.753	C4orf32	chromosome 4 open reading frame 32
235259_at	0.0021	3.71e-05	4.23	1.97182	1.06	PACRGL	PARK2 coregulated like
222602_at	0.0021	3.72e-05	-4.23	1.97023	-0.612	UBA6	ubiquitin like modifier activating enzyme 6
243445_at	0.0021	3.72e-05	-4.23	1.96944	-0.0555	BNC2	basonuclin 2
211200_s_at	0.0021	3.72e-05	-4.23	1.96861	-1.06	EFCAB2	EF-hand calcium binding domain 2
46323_at	0.0021	3.73e-05	4.23	1.9663	0.655	CANT1	calcium activated nucleotidase 1
1553715_s_at	0.00212	3.77e-05	4.23	1.95647	0.735	MCRIP2	MAPK regulated corepressor interacting protein 2
221777_at	0.00213	3.78e-05	4.23	1.95376	1.02	RITA1	RBPJ interacting and tubulin associated 1
203506_s_at	0.00213	3.79e-05	4.23	1.95159	0.943	MED12	mediator complex subunit 12
223850_at	0.00213	3.8e-05	-4.23	1.95066	-0.277
244227_at	0.00213	3.81e-05	-4.23	1.94715	-0.148	SYT6	synaptotagmin 6
242788_at	0.00213	3.81e-05	-4.23	1.9468	-0.241	KDM4D	lysine demethylase 4D
237018_at	0.00213	3.82e-05	-4.23	1.94599	-1.13
244430_at	0.00213	3.82e-05	-4.23	1.94533	-0.0804	PLD6	phospholipase D family member 6
244235_at	0.00214	3.84e-05	-4.23	1.94083	-0.916	IVNS1ABP	influenza virus NS1A binding protein
233176_at	0.00215	3.86e-05	4.22	1.93587	1.04	LOC100507642	uncharacterized LOC100507642
213138_at	0.00216	3.88e-05	-4.22	1.93013	-0.745	ARID5A	AT-rich interaction domain 5A
234375_x_at	0.00216	3.89e-05	-4.22	1.92895	-0.15
239214_at	0.00216	3.9e-05	-4.22	1.92574	-1.68	LOC100130458	uncharacterized LOC100130458
236975_at	0.00216	3.9e-05	-4.22	1.92559	-0.93
244032_at	0.00218	3.93e-05	4.22	1.91933	0.627
228837_at	0.00218	3.93e-05	-4.22	1.91823	-0.839	TCF4	transcription factor 4
203678_at	0.00218	3.94e-05	4.22	1.91738	0.732	FAN1	FANCD2/FANCI-associated nuclease 1
202860_at	0.0022	3.98e-05	4.22	1.9072	0.635	DENND4B	DENN domain containing 4B
220674_at	0.00221	4e-05	-4.22	1.90252	-0.28	CD22	CD22 molecule
224363_at	0.00221	4e-05	-4.21	1.90201	-0.0416
203155_at	0.00221	4e-05	4.21	1.90192	0.603	SETDB1	SET domain bifurcated 1
218229_s_at	0.00221	4.01e-05	4.21	1.89922	0.593	POGK	pogo transposable element with KRAB domain
218109_s_at	0.00221	4.02e-05	4.21	1.89851	0.595	MFSD1	major facilitator superfamily domain containing 1
239395_at	0.00221	4.02e-05	-4.21	1.89681	-0.173	ARRDC3-AS1	ARRDC3 antisense RNA 1
1558689_a_at	0.00224	4.08e-05	-4.21	1.88383	-0.36	STX17-AS1	STX17 antisense RNA 1
222482_at	0.00224	4.08e-05	4.21	1.88324	0.697	SSBP3	single stranded DNA binding protein 3
233411_at	0.00224	4.08e-05	-4.21	1.88299	-0.771
208933_s_at	0.00224	4.09e-05	4.21	1.88219	0.515	LGALS8	galectin 8
225341_at	0.00224	4.1e-05	4.21	1.88022	0.927	MTERF2	mitochondrial transcription termination factor 2
218107_at	0.00225	4.12e-05	4.21	1.876	0.586	WDR26	WD repeat domain 26
209193_at	0.00225	4.12e-05	4.21	1.87507	0.817	PIM1	Pim-1 proto-oncogene, serine/threonine kinase
231117_at	0.00225	4.13e-05	-4.21	1.87354	-0.0506	FAM181A	family with sequence similarity 181 member A
205965_at	0.00225	4.14e-05	4.21	1.87066	0.637	BATF	basic leucine zipper ATF-like transcription factor
1566557_at	0.00225	4.15e-05	4.21	1.86795	0.993	BAIAP2-AS1	BAIAP2 antisense RNA 1 (head to head)
239576_at	0.00225	4.16e-05	-4.21	1.86627	-0.347	MTUS1	microtubule associated tumor suppressor 1
222111_at	0.00225	4.16e-05	4.2	1.86514	0.937	FAM63B	family with sequence similarity 63 member B
217559_at	0.00225	4.16e-05	-4.2	1.86501	-0.617	RPL10L	ribosomal protein L10 like
231431_s_at	0.00225	4.16e-05	-4.2	1.86498	-0.527	INAFM2	InaF motif containing 2
213911_s_at	0.00225	4.17e-05	-4.2	1.86415	-0.351	H2AFZ	H2A histone family member Z
202047_s_at	0.00225	4.18e-05	4.2	1.8621	0.532	CBX6	chromobox 6
220305_at	0.00225	4.18e-05	4.2	1.86184	0.57	MAVS	mitochondrial antiviral signaling protein
214246_x_at	0.00225	4.18e-05	4.2	1.86168	0.897	MINK1	misshapen like kinase 1
1570269_at	0.00225	4.18e-05	-4.2	1.86165	-0.146
215148_s_at	0.00225	4.18e-05	4.2	1.86109	0.43	APBA3	amyloid beta precursor protein binding family A member 3
234372_at	0.00225	4.18e-05	-4.2	1.86079	-0.235
202161_at	0.00225	4.19e-05	4.2	1.85978	0.875	PKN1	protein kinase N1
213450_s_at	0.00225	4.19e-05	-4.2	1.85831	-0.369	ICOSLG	inducible T-cell costimulator ligand
210411_s_at	0.00226	4.2e-05	-4.2	1.85641	-0.141	GRIN2B	glutamate ionotropic receptor NMDA type subunit 2B
205842_s_at	0.00226	4.21e-05	4.2	1.85388	0.74	JAK2	Janus kinase 2
202529_at	0.00227	4.24e-05	4.2	1.84905	0.359	PRPSAP1	phosphoribosyl pyrophosphate synthetase associated protein 1
215551_at	0.00227	4.24e-05	-4.2	1.84827	-0.056	ESR1	estrogen receptor 1
239267_at	0.00227	4.24e-05	-4.2	1.84807	-0.41	NEK6	NIMA related kinase 6
217794_at	0.00227	4.26e-05	4.2	1.84406	0.46	PRR13	proline rich 13
220921_at	0.00228	4.27e-05	-4.2	1.84153	-0.841	SPANXB1	SPANX family member B1
240927_at	0.00228	4.28e-05	-4.2	1.83922	-1.6
224280_s_at	0.00228	4.28e-05	4.2	1.83866	0.52	MTFR1L	mitochondrial fission regulator 1 like
243559_at	0.0023	4.32e-05	-4.2	1.83079	-0.952
200011_s_at	0.0023	4.33e-05	4.2	1.82961	0.661	ARF3	ADP ribosylation factor 3
212707_s_at	0.0023	4.34e-05	4.19	1.82787	0.808	RASA4B///RASA4CP///RASA4	RAS p21 protein activator 4B///RAS p21 protein activator 4C, pseudogene///RAS p21 protein activator 4
221800_s_at	0.0023	4.34e-05	4.19	1.82662	0.422	FAAP100	Fanconi anemia core complex associated protein 100
227286_at	0.0023	4.35e-05	4.19	1.82487	0.753	INO80E	INO80 complex subunit E
244461_at	0.0023	4.35e-05	4.19	1.82414	0.798	SPECC1	sperm antigen with calponin homology and coiled-coil domains 1
200684_s_at	0.0023	4.35e-05	4.19	1.82386	0.592	UBE2L3	ubiquitin conjugating enzyme E2 L3
213639_s_at	0.00231	4.38e-05	4.19	1.81888	0.645	ZNF500	zinc finger protein 500
212081_x_at	0.00232	4.39e-05	4.19	1.81612	1.06	PRRC2A	proline rich coiled-coil 2A
222757_s_at	0.00232	4.41e-05	4.19	1.81237	0.802	ZAK	sterile alpha motif and leucine zipper containing kinase AZK
39248_at	0.00232	4.41e-05	4.19	1.81212	1.55	AQP3	aquaporin 3 (Gill blood group)
205991_s_at	0.00232	4.41e-05	-4.19	1.81138	-0.172	PRRX1	paired related homeobox 1
1558745_at	0.00234	4.45e-05	-4.19	1.80463	-0.498	SNX29	sorting nexin 29
207813_s_at	0.00234	4.46e-05	4.19	1.80203	0.833	FDXR	ferredoxin reductase
240613_at	0.00234	4.46e-05	-4.19	1.80196	-0.709	JAK1	Janus kinase 1
1569807_at	0.00234	4.46e-05	-4.19	1.80066	-0.0399	LOC101928778	uncharacterized LOC101928778
204892_x_at	0.00235	4.49e-05	-4.19	1.79613	-0.133	EEF1A1	eukaryotic translation elongation factor 1 alpha 1
1552752_a_at	0.00237	4.52e-05	-4.18	1.78891	-0.201	CADM2	cell adhesion molecule 2
222749_at	0.00237	4.53e-05	4.18	1.78831	0.494	SUFU	SUFU negative regulator of hedgehog signaling
236811_at	0.00238	4.57e-05	-4.18	1.77994	-0.0385	DMRTC2	DMRT like family C2
213891_s_at	0.00238	4.57e-05	-4.18	1.77898	-0.842	TCF4	transcription factor 4
222152_at	0.00239	4.58e-05	-4.18	1.77755	-0.745	PDCD6	programmed cell death 6
219328_at	0.0024	4.62e-05	4.18	1.76976	0.522	DDX31	DEAD-box helicase 31
1562030_at	0.0024	4.62e-05	-4.18	1.76914	-0.108	LOC284898	uncharacterized LOC284898
233331_at	0.0024	4.62e-05	-4.18	1.76838	-0.146
203279_at	0.0024	4.63e-05	-4.18	1.76695	-0.728	EDEM1	ER degradation enhancing alpha-mannosidase like protein 1
201315_x_at	0.00242	4.67e-05	4.18	1.759	0.785	IFITM2	interferon induced transmembrane protein 2
220748_s_at	0.00243	4.69e-05	4.18	1.75595	0.617	ZNF580	zinc finger protein 580
224768_at	0.00243	4.7e-05	4.17	1.75317	0.425	IWS1	IWS1, SUPT6H interacting protein
242687_at	0.00244	4.72e-05	-4.17	1.74986	-0.154	FAM160A1	family with sequence similarity 160 member A1
244377_at	0.00244	4.73e-05	-4.17	1.74804	-1.04	SLC1A4	solute carrier family 1 member 4
1565034_s_at	0.00244	4.73e-05	-4.17	1.74754	-0.318	AFF3	AF4/FMR2 family member 3
211302_s_at	0.00244	4.74e-05	-4.17	1.74612	-1.64	PDE4B	phosphodiesterase 4B
205546_s_at	0.00245	4.75e-05	4.17	1.74329	0.515	TYK2	tyrosine kinase 2
240939_x_at	0.00246	4.77e-05	-4.17	1.73875	-0.764
226638_at	0.00246	4.79e-05	4.17	1.73621	0.434	ARHGAP23	Rho GTPase activating protein 23
1566535_at	0.00246	4.79e-05	-4.17	1.7353	-0.247
204882_at	0.00247	4.82e-05	4.17	1.72905	0.912	ARHGAP25	Rho GTPase activating protein 25
203671_at	0.00247	4.83e-05	4.17	1.72879	0.521	TPMT	thiopurine S-methyltransferase
1563505_at	0.00247	4.83e-05	-4.17	1.72793	-0.119	DUSP16	dual specificity phosphatase 16
210155_at	0.00247	4.83e-05	-4.17	1.72763	-0.354	MYOC	myocilin
224270_at	0.00249	4.87e-05	-4.17	1.72021	-0.0432	OCR1	ovarian cancer-related protein 1
201675_at	0.0025	4.88e-05	4.17	1.71787	0.789	AKAP1	A-kinase anchoring protein 1
219547_at	0.0025	4.89e-05	4.16	1.71635	0.428	COX15	COX15, cytochrome c oxidase assembly homolog
225225_at	0.0025	4.9e-05	4.16	1.71482	0.51	OIP5-AS1	OIP5 antisense RNA 1
220094_s_at	0.00251	4.93e-05	4.16	1.70884	0.723	MCUR1	mitochondrial calcium uniporter regulator 1
224017_at	0.00251	4.94e-05	-4.16	1.70752	-0.0147	TBX22	T-box 22
44696_at	0.00251	4.94e-05	4.16	1.70656	0.401	TBC1D13	TBC1 domain family member 13
205049_s_at	0.00252	4.96e-05	-4.16	1.70443	-1.31	CD79A	CD79a molecule
211423_s_at	0.00252	4.97e-05	-4.16	1.7021	-0.688	SC5D	sterol-C5-desaturase
81811_at	0.00253	4.99e-05	-4.16	1.69726	-0.896
228190_at	0.00253	5e-05	4.16	1.69616	0.675	ATG4C	autophagy related 4C cysteine peptidase
210102_at	0.00253	5.01e-05	4.16	1.6952	0.883	VWA5A	von Willebrand factor A domain containing 5A
241520_x_at	0.00254	5.03e-05	-4.16	1.69035	-0.423
235502_at	0.00257	5.09e-05	-4.15	1.67924	-0.824	PPP2CA	protein phosphatase 2 catalytic subunit alpha
209407_s_at	0.00257	5.1e-05	4.15	1.67809	1	DEAF1	DEAF1, transcription factor
203275_at	0.00258	5.12e-05	4.15	1.67504	0.695	IRF2	interferon regulatory factor 2
1559031_at	0.00258	5.12e-05	-4.15	1.67495	-0.0617	EXOSC10	exosome component 10
204404_at	0.00258	5.12e-05	-4.15	1.6739	-0.715	SLC12A2	solute carrier family 12 member 2
221848_at	0.00261	5.18e-05	4.15	1.66296	0.722	ZGPAT	zinc finger CCCH-type and G-patch domain containing
242981_at	0.00261	5.19e-05	4.15	1.66225	0.864
244319_at	0.00262	5.23e-05	-4.15	1.65539	-0.209
244480_at	0.00263	5.25e-05	-4.15	1.65146	-1.21
227207_x_at	0.00263	5.25e-05	4.15	1.65139	0.405	ZNF213	zinc finger protein 213
1554971_at	0.00264	5.26e-05	-4.15	1.64874	-0.683	OK/SW-CL.58	OK/SW-CL.58
203384_s_at	0.00265	5.29e-05	4.14	1.64385	0.953	GOLGA1	golgin A1
218587_s_at	0.00265	5.3e-05	4.14	1.64161	0.571	POGLUT1	protein O-glucosyltransferase 1
207834_at	0.00265	5.32e-05	-4.14	1.63956	-0.201	FBLN1	fibulin 1
208781_x_at	0.00265	5.32e-05	4.14	1.63863	0.509	SNX3	sorting nexin 3
217344_at	0.00265	5.32e-05	-4.14	1.63834	-0.166
243968_x_at	0.00265	5.32e-05	-4.14	1.63827	-0.997	FCRL1	Fc receptor like 1
232160_s_at	0.00265	5.33e-05	4.14	1.6372	0.587	TNIP2	TNFAIP3 interacting protein 2
229175_at	0.00267	5.38e-05	4.14	1.62897	0.663	SMYD4	SET and MYND domain containing 4
209141_at	0.00269	5.41e-05	4.14	1.62294	0.466	UBE2G1	ubiquitin conjugating enzyme E2 G1
201998_at	0.00269	5.42e-05	4.14	1.62188	0.563	ST6GAL1	ST6 beta-galactoside alpha-2,6-sialyltransferase 1
224032_x_at	0.00269	5.42e-05	-4.14	1.62139	-0.303	SPANXA2///SPANXA1	SPANX family member A2///sperm protein associated with the nucleus, X-linked, family member A1
219169_s_at	0.00269	5.44e-05	4.14	1.6186	0.695	TFB1M	transcription factor B1, mitochondrial
209352_s_at	0.00269	5.45e-05	4.14	1.61721	0.645	SIN3B	SIN3 transcription regulator family member B
207093_s_at	0.0027	5.46e-05	-4.14	1.61562	-0.0886	LOC101927057///OMG	uncharacterized LOC101927057///oligodendrocyte myelin glycoprotein
1564154_at	0.0027	5.47e-05	-4.14	1.61305	-0.528
1563062_at	0.00272	5.5e-05	-4.13	1.60748	-0.0349	LINC00460	long intergenic non-protein coding RNA 460
215630_at	0.00272	5.52e-05	-4.13	1.60541	-1.15
206398_s_at	0.00272	5.53e-05	-4.13	1.60352	-1.04	CD19	CD19 molecule
224912_at	0.00273	5.54e-05	-4.13	1.60074	-0.923	TTC7A	tetratricopeptide repeat domain 7A
240961_at	0.00273	5.56e-05	-4.13	1.59899	-0.0257
227334_at	0.00273	5.56e-05	4.13	1.59807	0.682	USP54	ubiquitin specific peptidase 54
201763_s_at	0.00273	5.56e-05	4.13	1.59751	0.69	DAXX	death domain associated protein
213755_s_at	0.00274	5.6e-05	-4.13	1.59162	-0.114	SKI	SKI proto-oncogene
1556321_a_at	0.00274	5.61e-05	-4.13	1.59016	-0.765	MESDC1	mesoderm development candidate 1
218524_at	0.00274	5.61e-05	4.13	1.58991	0.458	E4F1	E4F transcription factor 1
214273_x_at	0.00274	5.61e-05	4.13	1.5897	0.514	NPRL3	NPR3 like, GATOR1 complex subunit
202344_at	0.00275	5.62e-05	4.13	1.5883	0.39	HSF1	heat shock transcription factor 1
204622_x_at	0.00275	5.63e-05	-4.13	1.58715	-1.95	NR4A2	nuclear receptor subfamily 4 group A member 2
35846_at	0.00275	5.63e-05	4.13	1.5859	0.537	THRA	thyroid hormone receptor, alpha
231443_at	0.00275	5.64e-05	-4.13	1.58564	-0.362	ELFN1-AS1	ELFN1 antisense RNA 1
1561618_at	0.00275	5.64e-05	-4.13	1.58427	-0.0352	DPP10-AS3	DPP10 antisense RNA 3
221938_x_at	0.00275	5.65e-05	4.13	1.58371	0.567	MED16	mediator complex subunit 16
1569517_at	0.00275	5.65e-05	-4.13	1.58287	-0.303	LOC646482	uncharacterized LOC646482
240207_at	0.00275	5.67e-05	-4.13	1.57949	-0.116
213124_at	0.00275	5.67e-05	4.13	1.57936	0.703	ZNF473	zinc finger protein 473
218048_at	0.00275	5.68e-05	4.13	1.57923	0.464	COMMD3	COMM domain containing 3
228697_at	0.00275	5.68e-05	4.13	1.5781	0.822	HINT3	histidine triad nucleotide binding protein 3
1566183_at	0.00275	5.69e-05	-4.13	1.57726	-0.0372
224703_at	0.00277	5.73e-05	4.13	1.57112	0.711	DCAF5	DDB1 and CUL4 associated factor 5
222322_at	0.00277	5.73e-05	-4.12	1.56971	-0.967
219034_at	0.00277	5.75e-05	4.12	1.56794	0.497	PARP16	poly(ADP-ribose) polymerase family member 16
1560018_at	0.00277	5.75e-05	-4.12	1.56772	-0.572	ARPP21	cAMP regulated phosphoprotein 21
223476_s_at	0.00278	5.76e-05	4.12	1.56537	0.751	C12orf65	chromosome 12 open reading frame 65
202688_at	0.00278	5.78e-05	4.12	1.56195	1.01	TNFSF10	tumor necrosis factor superfamily member 10
218106_s_at	0.00278	5.79e-05	4.12	1.56153	0.401	MRPS10	mitochondrial ribosomal protein S10
1570208_at	0.00279	5.81e-05	-4.12	1.5571	-0.0246	LINC00907	long intergenic non-protein coding RNA 907
217353_at	0.0028	5.83e-05	-4.12	1.55401	-0.696
203956_at	0.0028	5.83e-05	4.12	1.55366	0.571	MORC2	MORC family CW-type zinc finger 2
233178_at	0.0028	5.84e-05	-4.12	1.55354	-0.0744	TGIF2LY	TGFB induced factor homeobox 2 like, Y-linked
1566278_at	0.0028	5.85e-05	-4.12	1.55108	-0.0979
235206_at	0.00281	5.88e-05	-4.12	1.54633	-0.85
53968_at	0.00282	5.9e-05	4.12	1.54274	0.647	INTS5	integrator complex subunit 5
227002_at	0.00282	5.91e-05	4.12	1.54257	0.879	LOC101927137///FAM78A	uncharacterized LOC101927137///family with sequence similarity 78 member A
210826_x_at	0.00284	5.95e-05	4.12	1.53603	0.605	RAD17	RAD17 checkpoint clamp loader component
221229_s_at	0.00286	6e-05	4.11	1.52811	0.505	TRMT61B	tRNA methyltransferase 61B
210024_s_at	0.00288	6.04e-05	4.11	1.52198	0.485	UBE2E3	ubiquitin conjugating enzyme E2 E3
202970_at	0.00288	6.04e-05	-4.11	1.52122	-0.492	DYRK2	dual specificity tyrosine phosphorylation regulated kinase 2
238479_at	0.00288	6.07e-05	-4.11	1.51788	-0.646	DCUN1D5	defective in cullin neddylation 1 domain containing 5
223983_s_at	0.0029	6.1e-05	4.11	1.51273	0.591	C19orf12	chromosome 19 open reading frame 12
206106_at	0.0029	6.1e-05	4.11	1.51247	0.788	MAPK12	mitogen-activated protein kinase 12
234582_at	0.0029	6.12e-05	-4.11	1.50925	-0.147
1554730_at	0.0029	6.12e-05	-4.11	1.50904	-0.532	MCTP1	multiple C2 and transmembrane domain containing 1
210836_x_at	0.00291	6.16e-05	-4.11	1.50404	-0.428	PDE4D	phosphodiesterase 4D
243629_x_at	0.00292	6.17e-05	4.11	1.50181	0.646	MFI2-AS1	MFI2 antisense RNA 1
210198_s_at	0.00292	6.17e-05	-4.11	1.50164	-0.0914	PLP1	proteolipid protein 1
236946_at	0.00293	6.21e-05	-4.1	1.49621	-0.813
233076_at	0.00293	6.21e-05	-4.1	1.4957	-0.0839	JAKMIP3	Janus kinase and microtubule interacting protein 3
240826_at	0.00293	6.22e-05	-4.1	1.49449	-0.312
208992_s_at	0.00294	6.24e-05	4.1	1.49102	0.821	STAT3	signal transducer and activator of transcription 3
216932_at	0.00295	6.26e-05	-4.1	1.48817	-0.113
227766_at	0.00295	6.27e-05	-4.1	1.48753	-1.09	LIG4	DNA ligase 4
212749_s_at	0.00296	6.3e-05	4.1	1.48336	0.414	RCHY1	ring finger and CHY zinc finger domain containing 1
221939_at	0.00296	6.3e-05	4.1	1.48262	0.389	YIPF2	Yip1 domain family member 2
209808_x_at	0.00296	6.32e-05	-4.1	1.48046	-0.477	ING1	inhibitor of growth family member 1
238646_at	0.00297	6.35e-05	4.1	1.47612	0.922
205467_at	0.00298	6.36e-05	4.1	1.47386	0.685	CASP10	caspase 10
225743_at	0.00299	6.4e-05	4.1	1.46827	0.847	RPUSD3	RNA pseudouridylate synthase domain containing 3
222449_at	0.003	6.42e-05	-4.1	1.46519	-1.29	PMEPA1	prostate transmembrane protein, androgen induced 1
223202_s_at	0.00301	6.46e-05	4.09	1.46021	0.559	LOC101928589///TMEM164	uncharacterized LOC101928589///transmembrane protein 164
227337_at	0.00303	6.49e-05	-4.09	1.45591	-0.848	ANKRD37	ankyrin repeat domain 37
227109_at	0.00303	6.5e-05	4.09	1.45381	0.618	CYP2R1	cytochrome P450 family 2 subfamily R member 1
201678_s_at	0.00305	6.55e-05	-4.09	1.44685	-0.764	HMCES	5-hydroxymethylcytosine (hmC) binding, ES cell-specific
1557833_at	0.00306	6.58e-05	-4.09	1.44314	-0.155
1559578_at	0.00308	6.62e-05	-4.09	1.43787	-0.093
215476_at	0.00309	6.64e-05	-4.09	1.43381	-0.111
206781_at	0.00309	6.65e-05	-4.09	1.43325	-0.257	DNAJC4	DnaJ heat shock protein family (Hsp40) member C4
203621_at	0.00309	6.66e-05	4.09	1.43129	0.391	NDUFB5	NADH:ubiquinone oxidoreductase subunit B5
218431_at	0.00309	6.67e-05	4.09	1.42998	0.596	VIPAS39	VPS33B interacting protein, apical-basolateral polarity regulator, spe-39 homolog
1557129_a_at	0.00313	6.75e-05	-4.08	1.41883	-0.899	FAM111B	family with sequence similarity 111 member B
207600_at	0.00316	6.83e-05	-4.08	1.40823	-0.0179	KCNC3	potassium voltage-gated channel subfamily C member 3
1568597_at	0.00316	6.84e-05	4.08	1.4077	0.69	LOC646762	uncharacterized LOC646762
239265_at	0.00316	6.85e-05	4.08	1.40553	1	SLC35G1	solute carrier family 35 member G1
203395_s_at	0.00317	6.89e-05	-4.08	1.40096	-1.43	HES1	hes family bHLH transcription factor 1
225395_s_at	0.00317	6.89e-05	4.08	1.40059	0.363	FAM120AOS	family with sequence similarity 120A opposite strand
224821_at	0.00317	6.89e-05	4.08	1.40015	0.911	ABHD14B	abhydrolase domain containing 14B
224373_s_at	0.00317	6.9e-05	4.08	1.39914	0.355	ND4	NADH dehydrogenase, subunit 4 (complex I)
210195_s_at	0.00317	6.9e-05	-4.08	1.399	-0.082	PSG1	pregnancy specific beta-1-glycoprotein 1
220438_at	0.00317	6.91e-05	-4.08	1.39828	-0.267	QPCTL	glutaminyl-peptide cyclotransferase like
1560637_at	0.00317	6.91e-05	-4.08	1.39761	-0.438	LOC105375839	uncharacterized LOC105375839
241956_at	0.00318	6.93e-05	-4.08	1.39528	-0.937
232158_x_at	0.00318	6.94e-05	-4.08	1.39421	-0.0921	LOC101927157///NIPAL1	uncharacterized LOC101927157///NIPA like domain containing 1
220550_at	0.00319	6.96e-05	-4.08	1.39168	-0.323	FBXO4	F-box protein 4
244683_at	0.00319	6.96e-05	-4.08	1.3905	-0.076
226121_at	0.0032	7e-05	4.07	1.38562	0.749	DHRS13	dehydrogenase/reductase 13
40829_at	0.00323	7.08e-05	4.07	1.37495	0.411	WDTC1	WD and tetratricopeptide repeats 1
220941_s_at	0.00323	7.08e-05	4.07	1.37477	0.725	C21orf91	chromosome 21 open reading frame 91
216891_at	0.00323	7.09e-05	-4.07	1.37357	-0.119
207744_at	0.00324	7.12e-05	-4.07	1.37035	-0.19
1556905_at	0.00325	7.14e-05	-4.07	1.36693	-0.26	ZNF577	zinc finger protein 577
211681_s_at	0.00327	7.18e-05	-4.07	1.36268	-0.405	PDLIM5	PDZ and LIM domain 5
233301_at	0.00331	7.28e-05	-4.06	1.35009	-0.362	OXCT2	3-oxoacid CoA-transferase 2
216382_s_at	0.00331	7.28e-05	-4.06	1.34974	-0.235	KMT2D	lysine methyltransferase 2D
203794_at	0.00331	7.29e-05	4.06	1.34878	0.739	CDC42BPA	CDC42 binding protein kinase alpha
219517_at	0.00333	7.34e-05	-4.06	1.34253	-0.719	ELL3	elongation factor for RNA polymerase II 3
224682_at	0.00333	7.35e-05	4.06	1.34037	0.654	ANKIB1	ankyrin repeat and IBR domain containing 1
209623_at	0.00333	7.36e-05	4.06	1.33968	0.822	MCCC2	methylcrotonoyl-CoA carboxylase 2
1569544_at	0.00333	7.36e-05	-4.06	1.33946	-0.0956	SAMMSON	survival associated mitochondrial melanoma specific oncogenic non-coding RNA
209453_at	0.00334	7.39e-05	4.06	1.33624	0.474	SLC9A1	solute carrier family 9 member A1
1569892_at	0.00335	7.41e-05	-4.06	1.3332	-0.0616
1558857_at	0.00335	7.42e-05	-4.06	1.33206	-0.0656
216673_at	0.00335	7.43e-05	-4.06	1.33056	-0.218	TTTY1B///TTTY1	testis-specific transcript, Y-linked 1B (non-protein coding)///testis-specific transcript, Y-linked 1 (non-protein coding)
229491_at	0.00336	7.46e-05	4.06	1.32741	0.649	SLC9B2	solute carrier family 9 member B2
209384_at	0.00338	7.52e-05	4.06	1.31969	0.564	PROSC	proline synthetase cotranscribed homolog (bacterial)
212387_at	0.00339	7.54e-05	-4.06	1.31747	-1.03	TCF4	transcription factor 4
204178_s_at	0.00339	7.55e-05	4.05	1.31671	0.812	RBM14	RNA binding motif protein 14
216241_s_at	0.00339	7.56e-05	4.05	1.31462	0.387	TCEA1	transcription elongation factor A1
210282_at	0.00339	7.56e-05	-4.05	1.3144	-1.01	ZMYM2	zinc finger MYM-type containing 2
220973_s_at	0.00342	7.64e-05	4.05	1.30532	0.471	SHARPIN	SHANK associated RH domain interactor
1552900_a_at	0.00342	7.65e-05	-4.05	1.30449	-0.0227	LINC01312	long intergenic non-protein coding RNA 1312
224732_at	0.00346	7.74e-05	4.05	1.29326	0.508	CHTF8	chromosome transmission fidelity factor 8
1558692_at	0.00346	7.74e-05	4.05	1.29303	0.864	GLMP	glycosylated lysosomal membrane protein
206559_x_at	0.00346	7.74e-05	-4.05	1.29294	-0.131
205679_x_at	0.00346	7.75e-05	-4.05	1.29193	-0.216	ACAN	aggrecan
205207_at	0.00346	7.76e-05	-4.05	1.29128	-1.33	IL6	interleukin 6
203823_at	0.00347	7.79e-05	4.05	1.28699	0.662	RGS3	regulator of G-protein signaling 3
239263_at	0.00347	7.8e-05	-4.05	1.28593	-0.114	LOC100506813	uncharacterized LOC100506813
239020_at	0.00349	7.85e-05	-4.04	1.28014	-0.28	FUT10	fucosyltransferase 10
225062_at	0.00349	7.85e-05	4.04	1.27976	1.38	LOC102724951///LOC389831	uncharacterized LOC102724951///uncharacterized LOC389831
239278_at	0.0035	7.87e-05	-4.04	1.27754	-1.1	BCAS4	breast carcinoma amplified sequence 4
204495_s_at	0.0035	7.88e-05	4.04	1.27709	0.728	C15orf39	chromosome 15 open reading frame 39
226075_at	0.0035	7.89e-05	-4.04	1.27614	-0.512	SPSB1	splA/ryanodine receptor domain and SOCS box containing 1
203790_s_at	0.00352	7.94e-05	4.04	1.26927	0.925	RIDA	reactive intermediate imine deaminase A homolog
227102_at	0.00352	7.95e-05	4.04	1.26833	0.435	TRIM35	tripartite motif containing 35
1556117_at	0.00352	7.96e-05	-4.04	1.26766	-0.171	LINC01260	long intergenic non-protein coding RNA 1260
1557986_s_at	0.00353	7.98e-05	-4.04	1.26567	-0.107	SMCR8	Smith-Magenis syndrome chromosome region, candidate 8
214172_x_at	0.00353	7.99e-05	4.04	1.26427	0.598	RYK	receptor-like tyrosine kinase
202182_at	0.00353	7.99e-05	4.04	1.2636	0.512	KAT2A	lysine acetyltransferase 2A
200621_at	0.00353	8e-05	4.04	1.26232	0.56	CSRP1	cysteine and glycine rich protein 1
236632_at	0.00353	8.01e-05	-4.04	1.26155	-1.16	HHIP-AS1	HHIP antisense RNA 1
225646_at	0.00354	8.04e-05	4.04	1.25842	0.739	CTSC	cathepsin C
218518_at	0.00354	8.06e-05	-4.04	1.25638	-0.546	FAM13B	family with sequence similarity 13 member B
235586_at	0.00354	8.06e-05	-4.04	1.25631	-0.263
232407_at	0.00354	8.07e-05	-4.04	1.25521	-0.242	MUC17	mucin 17, cell surface associated
1554609_at	0.00354	8.09e-05	4.04	1.25307	0.75	LOC100287896	uncharacterized LOC100287896
1554549_a_at	0.00354	8.09e-05	-4.04	1.25285	-0.869	WDR20	WD repeat domain 20
220486_x_at	0.00354	8.09e-05	4.04	1.25282	0.557	LOC101928589///TMEM164	uncharacterized LOC101928589///transmembrane protein 164
234312_s_at	0.00354	8.1e-05	4.04	1.2518	0.582	ACSS2	acyl-CoA synthetase short-chain family member 2
1559714_at	0.00355	8.11e-05	-4.04	1.24988	-0.189	RGR	retinal G protein coupled receptor
202305_s_at	0.00355	8.13e-05	4.04	1.24803	0.603	FEZ2	fasciculation and elongation protein zeta 2
214949_at	0.00356	8.16e-05	4.03	1.24497	0.492
216248_s_at	0.0036	8.24e-05	-4.03	1.2353	-1.95	NR4A2	nuclear receptor subfamily 4 group A member 2
34689_at	0.0036	8.26e-05	4.03	1.23335	0.521	ATRIP///TREX1	ATR interacting protein///three prime repair exonuclease 1
1564063_a_at	0.0036	8.26e-05	-4.03	1.23318	-0.599	ATP11B	ATPase phospholipid transporting 11B (putative)
207978_s_at	0.00361	8.28e-05	-4.03	1.23076	-1.48	NR4A3	nuclear receptor subfamily 4 group A member 3
1554667_s_at	0.00361	8.29e-05	4.03	1.22971	0.514	METTL8	methyltransferase like 8
212101_at	0.00362	8.33e-05	4.03	1.22519	0.502	KPNA6	karyopherin subunit alpha 6
239728_at	0.00363	8.36e-05	-4.03	1.22276	-0.156
243093_at	0.00364	8.38e-05	-4.03	1.21974	-0.33	C2orf49	chromosome 2 open reading frame 49
200676_s_at	0.00364	8.4e-05	4.03	1.21826	0.662	UBE2L3	ubiquitin conjugating enzyme E2 L3
205077_s_at	0.00365	8.43e-05	4.03	1.21417	0.473	PIGF	phosphatidylinositol glycan anchor biosynthesis class F
218888_s_at	0.00366	8.45e-05	4.03	1.21227	1.57	NETO2	neuropilin and tolloid like 2
239069_s_at	0.00366	8.46e-05	4.03	1.21185	0.747
212516_at	0.00367	8.5e-05	4.02	1.20719	0.62	ARAP1	ArfGAP with RhoGAP domain, ankyrin repeat and PH domain 1
47530_at	0.00367	8.51e-05	-4.02	1.20582	-0.55	TRMO	tRNA methyltransferase O
224823_at	0.00367	8.51e-05	-4.02	1.20543	-1.97	MYLK	myosin light chain kinase
203556_at	0.00368	8.54e-05	-4.02	1.20278	-0.845	ZHX2	zinc fingers and homeoboxes 2
53987_at	0.00369	8.56e-05	4.02	1.20052	0.662	RANBP10	RAN binding protein 10
223337_at	0.00369	8.57e-05	4.02	1.19969	0.498	CWC27	CWC27 spliceosome associated protein homolog
208584_at	0.0037	8.6e-05	-4.02	1.19669	-0.106	SNCG	synuclein gamma
237753_at	0.00371	8.63e-05	-4.02	1.19255	-0.473	IL21R	interleukin 21 receptor
1552809_at	0.00371	8.64e-05	-4.02	1.19172	-0.154	RFX4	regulatory factor X4
217800_s_at	0.00371	8.65e-05	4.02	1.19119	1.15	NDFIP1	Nedd4 family interacting protein 1
219322_s_at	0.00371	8.66e-05	4.02	1.19011	0.449	WRAP73	WD repeat containing, antisense to TP73
1553527_at	0.00373	8.71e-05	-4.02	1.18466	-0.0733	NLRP9	NLR family pyrin domain containing 9
1554016_a_at	0.00376	8.78e-05	4.02	1.1773	0.677	USB1	U6 snRNA biogenesis phosphodiesterase 1
229552_at	0.00376	8.79e-05	-4.02	1.17606	-0.634	LOC283454///HRK	uncharacterized LOC283454///harakiri, BCL2 interacting protein
1565566_a_at	0.00378	8.84e-05	-4.01	1.17117	-0.802
1568768_s_at	0.00378	8.85e-05	-4.01	1.16964	-2.05	BRE-AS1	BRE antisense RNA 1
218924_s_at	0.00378	8.86e-05	4.01	1.16908	0.677	CTBS	chitobiase
1559864_at	0.0038	8.91e-05	-4.01	1.16368	-0.502	LCN6	lipocalin 6
213918_s_at	0.0038	8.92e-05	-4.01	1.16308	-0.466	NIPBL	NIPBL, cohesin loading factor
218176_at	0.0038	8.92e-05	4.01	1.16288	0.566	MAGEF1	MAGE family member F1
1558826_at	0.0038	8.92e-05	-4.01	1.16266	-0.0788	ZNF831	zinc finger protein 831
211402_x_at	0.00383	9e-05	-4.01	1.15458	-0.188	NR6A1	nuclear receptor subfamily 6 group A member 1
231507_at	0.00384	9.04e-05	-4.01	1.15066	-0.127
222224_at	0.00384	9.04e-05	-4.01	1.15005	-0.357	NACA2	nascent polypeptide associated complex alpha subunit 2
1556494_at	0.00386	9.1e-05	-4.01	1.14439	-0.0972	LINC01365	long intergenic non-protein coding RNA 1365
221647_s_at	0.00387	9.13e-05	4.01	1.14105	0.429	MIR6743///RIC8A	microRNA 6743///RIC8 guanine nucleotide exchange factor A
36545_s_at	0.00388	9.16e-05	4.01	1.13859	0.793	SFI1	SFI1 centrin binding protein
243570_at	0.00388	9.17e-05	-4	1.13752	-0.563	SPCS2	signal peptidase complex subunit 2
244432_at	0.0039	9.22e-05	-4	1.13213	-0.0629
235901_at	0.0039	9.24e-05	4	1.13063	0.846
206298_at	0.0039	9.24e-05	4	1.12979	1.02	ARHGAP22	Rho GTPase activating protein 22
234900_at	0.0039	9.25e-05	-4	1.12934	-0.0707
204581_at	0.0039	9.26e-05	-4	1.12795	-0.859	CD22	CD22 molecule
220208_at	0.00391	9.28e-05	-4	1.12658	-0.163	ADAMTS13	ADAM metallopeptidase with thrombospondin type 1 motif 13
228033_at	0.00391	9.28e-05	-4	1.12637	-1.3	E2F7	E2F transcription factor 7
1553761_at	0.00391	9.29e-05	-4	1.12542	-0.0997	PRR14L	proline rich 14 like
222701_s_at	0.00391	9.3e-05	4	1.12467	0.972	CHCHD7	coiled-coil-helix-coiled-coil-helix domain containing 7
242829_x_at	0.00391	9.31e-05	-4	1.12331	-0.881
201463_s_at	0.00391	9.31e-05	4	1.12322	0.296	TALDO1	transaldolase 1
243205_at	0.00391	9.34e-05	-4	1.12065	-0.081
217974_at	0.00391	9.34e-05	4	1.12021	0.784	TM7SF3	transmembrane 7 superfamily member 3
202373_s_at	0.00391	9.35e-05	4	1.11969	0.486	RAB3GAP2///AURKAPS1	RAB3 GTPase activating non-catalytic protein subunit 2///aurora kinase A pseudogene 1
224372_at	0.00392	9.37e-05	4	1.11762	0.271	ND4	NADH dehydrogenase, subunit 4 (complex I)
215511_at	0.00394	9.41e-05	-4	1.11295	-0.314	TCF20	transcription factor 20
217833_at	0.00394	9.44e-05	-4	1.11064	-0.403	SYNCRIP	synaptotagmin binding cytoplasmic RNA interacting protein
224657_at	0.00395	9.46e-05	-4	1.10844	-1.09	ERRFI1	ERBB receptor feedback inhibitor 1
1566558_x_at	0.00395	9.47e-05	4	1.10767	0.783	BAIAP2-AS1	BAIAP2 antisense RNA 1 (head to head)
213395_at	0.00395	9.47e-05	4	1.10711	0.828	MLC1	megalencephalic leukoencephalopathy with subcortical cysts 1
205027_s_at	0.00395	9.49e-05	-4	1.1058	-1.2	MAP3K8	mitogen-activated protein kinase kinase kinase 8
230302_at	0.00397	9.54e-05	-3.99	1.10116	-1.08
203950_s_at	0.00398	9.57e-05	3.99	1.0978	0.569	CLCN6	chloride voltage-gated channel 6
222588_s_at	0.00398	9.58e-05	3.99	1.09723	0.367	C11orf57	chromosome 11 open reading frame 57
202417_at	0.00398	9.58e-05	3.99	1.09705	0.64	KEAP1	kelch like ECH associated protein 1
209381_x_at	0.00398	9.61e-05	3.99	1.09429	0.706	SF3A2	splicing factor 3a subunit 2
229862_x_at	0.00398	9.61e-05	3.99	1.09385	0.526	ZBTB45	zinc finger and BTB domain containing 45
212210_at	0.00398	9.62e-05	-3.99	1.09303	-0.21	INTS1	integrator complex subunit 1
240350_at	0.004	9.66e-05	-3.99	1.08928	-0.106
231533_at	0.00401	9.69e-05	-3.99	1.08626	-0.251
214719_at	0.00401	9.71e-05	3.99	1.08486	0.718	SLC46A3	solute carrier family 46 member 3
1568728_s_at	0.00404	9.78e-05	-3.99	1.07827	-0.247	RNF207	ring finger protein 207
212603_at	0.00404	9.81e-05	3.99	1.07517	0.431	MRPS31	mitochondrial ribosomal protein S31
211918_x_at	0.00404	9.81e-05	-3.99	1.07468	-0.319	PAPPA2	pappalysin 2
218135_at	0.00404	9.81e-05	3.99	1.07467	0.642	ERGIC2	ERGIC and golgi 2
1558703_at	0.00404	9.82e-05	3.99	1.07402	0.706	SLC46A1	solute carrier family 46 member 1
236865_at	0.00407	9.9e-05	-3.98	1.06656	-0.0709
215339_at	0.00409	9.95e-05	-3.98	1.06227	-1.01	NKTR	natural killer cell triggering receptor
205090_s_at	0.00409	9.95e-05	3.98	1.062	0.635	NAGPA	N-acetylglucosamine-1-phosphodiester alpha-N-acetylglucosaminidase
216877_at	0.0041	9.98e-05	-3.98	1.05919	-0.206	LOC100505498	uncharacterized LOC100505498
228553_at	0.0041	0.0001	-3.98	1.05762	-0.0706	ENAH	enabled homolog (Drosophila)
238660_at	0.00411	0.0001	-3.98	1.05564	-0.203	WDFY3	WD repeat and FYVE domain containing 3
231896_s_at	0.00411	0.0001	3.98	1.05374	0.564	DENR	density regulated re-initiation and release factor
41160_at	0.00411	0.0001	3.98	1.05292	0.698	MBD3	methyl-CpG binding domain protein 3
222163_s_at	0.00411	0.000101	3.98	1.05281	0.497	SPATA5L1	spermatogenesis associated 5 like 1
213485_s_at	0.00414	0.000101	3.98	1.04445	0.8	ABCC10	ATP binding cassette subfamily C member 10
204076_at	0.00415	0.000102	-3.98	1.04164	-0.638	ENTPD4	ectonucleoside triphosphate diphosphohydrolase 4
1570107_at	0.00415	0.000102	-3.98	1.04097	-0.165
244356_at	0.00415	0.000102	-3.98	1.04034	-0.764
225545_at	0.00415	0.000102	3.98	1.03953	0.544	LOC101930123///EEF2K	eukaryotic elongation factor 2 kinase///eukaryotic elongation factor 2 kinase
1567107_s_at	0.00418	0.000103	-3.98	1.03257	-1.17	TPM4	tropomyosin 4
204249_s_at	0.0042	0.000103	3.97	1.02808	0.483	LMO2	LIM domain only 2
204120_s_at	0.0042	0.000103	-3.97	1.02772	-1.02	ADK	adenosine kinase
207559_s_at	0.00421	0.000104	3.97	1.02474	0.76	ZMYM3	zinc finger MYM-type containing 3
202700_s_at	0.00422	0.000104	3.97	1.02264	0.524	TMEM63A	transmembrane protein 63A
213803_at	0.00423	0.000104	3.97	1.01851	0.444	KPNB1	karyopherin subunit beta 1
222593_s_at	0.00423	0.000104	3.97	1.0171	0.581	SPATS2	spermatogenesis associated serine rich 2
225147_at	0.00424	0.000105	-3.97	1.0143	-0.666	CYTH3	cytohesin 3
1553572_a_at	0.00424	0.000105	-3.97	1.01392	-0.208	CYGB	cytoglobin
207082_at	0.00426	0.000105	-3.97	1.01046	-0.109	CSF1	colony stimulating factor 1
228516_at	0.00426	0.000105	3.97	1.00989	0.578	CDAN1	codanin 1
1559206_at	0.00426	0.000106	-3.97	1.0076	-0.191	PSEN1	presenilin 1
206074_s_at	0.00426	0.000106	3.97	1.00754	0.878	HMGA1	high mobility group AT-hook 1
218690_at	0.00426	0.000106	-3.97	1.00733	-0.0611	PDLIM4	PDZ and LIM domain 4
208290_s_at	0.00426	0.000106	3.97	1.00724	0.687	EIF5	eukaryotic translation initiation factor 5
243662_at	0.00427	0.000106	-3.97	1.00381	-0.358	ZC3H10	zinc finger CCCH-type containing 10
235193_at	0.00427	0.000106	-3.97	1.00306	-0.814	FAM214A	family with sequence similarity 214 member A
219640_at	0.00431	0.000107	3.96	0.99257	0.739	CLDN15	claudin 15
234505_at	0.00433	0.000108	-3.96	0.98958	-0.438
1555779_a_at	0.00433	0.000108	-3.96	0.9877	-0.812	CD79A	CD79a molecule
1569536_at	0.00433	0.000108	-3.96	0.9869	-0.32	FLVCR2	feline leukemia virus subgroup C cellular receptor family member 2
215130_s_at	0.00433	0.000108	-3.96	0.98563	-0.377	IQCK	IQ motif containing K
216580_at	0.00434	0.000108	-3.96	0.98296	-0.336
223637_s_at	0.00438	0.000109	3.96	0.97539	0.56	FAM160A2	family with sequence similarity 160 member A2
204698_at	0.00438	0.00011	-3.96	0.97344	-1.62	ISG20	interferon stimulated exonuclease gene 20
207713_s_at	0.00438	0.00011	3.96	0.97289	0.575	RBCK1	RANBP2-type and C3HC4-type zinc finger containing 1
232594_at	0.00439	0.00011	3.96	0.97151	0.675	HSBP1L1	heat shock factor binding protein 1 like 1
208912_s_at	0.00439	0.00011	3.96	0.96928	0.471	CNP	2',3'-cyclic nucleotide 3' phosphodiesterase
216993_s_at	0.00439	0.00011	-3.96	0.96926	-0.414	COL11A2	collagen type XI alpha 2 chain
234547_at	0.00439	0.00011	-3.96	0.96903	-0.0637
239611_at	0.00439	0.00011	-3.96	0.96615	-0.0964
1569508_at	0.00439	0.00011	-3.96	0.96591	-0.0437	PRDM5	PR/SET domain 5
55065_at	0.00439	0.00011	3.96	0.96588	0.755	MARK4	microtubule affinity regulating kinase 4
242714_at	0.00439	0.000111	3.96	0.96534	1.06	LOC101928429	uncharacterized LOC101928429
241669_x_at	0.0044	0.000111	-3.96	0.96323	-0.604	PRKD2	protein kinase D2
32541_at	0.00441	0.000111	-3.96	0.96099	-0.573	PPP3CC	protein phosphatase 3 catalytic subunit gamma
214320_x_at	0.00441	0.000111	-3.95	0.95995	-0.0456	CYP2A6	cytochrome P450 family 2 subfamily A member 6
1568904_at	0.00441	0.000111	-3.95	0.95969	-0.12	LOC105371708	uncharacterized LOC105371708
212040_at	0.00441	0.000111	3.95	0.95841	0.77	TGOLN2	trans-golgi network protein 2
228579_at	0.00443	0.000112	-3.95	0.95339	-0.118	KCNQ3	potassium voltage-gated channel subfamily Q member 3
226218_at	0.00443	0.000112	-3.95	0.95273	-1.89	IL7R	interleukin 7 receptor
1557924_s_at	0.00443	0.000112	-3.95	0.95167	-0.117	ALPL	alkaline phosphatase, liver/bone/kidney
204651_at	0.00446	0.000113	-3.95	0.94585	-0.516	NRF1	nuclear respiratory factor 1
222469_s_at	0.00446	0.000113	3.95	0.9443	0.44	TOLLIP	toll interacting protein
204804_at	0.00446	0.000113	3.95	0.94422	0.617	TRIM21	tripartite motif containing 21
1552985_at	0.00448	0.000114	-3.95	0.93967	-0.141	SLC30A8	solute carrier family 30 member 8
201002_s_at	0.00448	0.000114	3.95	0.93887	0.636	TMEM189-UBE2V1///TMEM189///UBE2V2///UBE2V1	TMEM189-UBE2V1 readthrough///transmembrane protein 189///ubiquitin conjugating enzyme E2 V2///ubiquitin conjugating enzyme E2 V1
221549_at	0.00448	0.000114	3.95	0.93854	0.501	GRWD1	glutamate rich WD repeat containing 1
233871_at	0.0045	0.000114	-3.95	0.9333	-0.0532
212608_s_at	0.0045	0.000115	3.95	0.93221	0.558	NUDT3	nudix hydrolase 3
229742_at	0.0045	0.000115	3.95	0.93178	0.532	C15orf61	chromosome 15 open reading frame 61
241887_at	0.0045	0.000115	-3.95	0.9301	-0.761	UBE2W	ubiquitin conjugating enzyme E2 W (putative)
200067_x_at	0.0045	0.000115	3.95	0.92974	0.389	SNX3	sorting nexin 3
229248_at	0.00451	0.000115	-3.95	0.9283	-0.363	UCHL5	ubiquitin C-terminal hydrolase L5
221714_s_at	0.00452	0.000116	-3.94	0.92435	-0.104	RRN3P1	RRN3 homolog, RNA polymerase I transcription factor pseudogene 1
207047_s_at	0.00452	0.000116	-3.94	0.92302	-0.189	CLCNKB///CLCNKA	chloride voltage-gated channel Kb///chloride voltage-gated channel Ka
202180_s_at	0.00452	0.000116	3.94	0.92278	0.698	MVP	major vault protein
204230_s_at	0.00453	0.000116	-3.94	0.92045	-0.321	SLC17A7	solute carrier family 17 member 7
228244_at	0.00453	0.000116	3.94	0.92042	0.632	BLOC1S3	biogenesis of lysosomal organelles complex 1 subunit 3
212386_at	0.00456	0.000117	-3.94	0.91459	-0.877	TCF4	transcription factor 4
1552419_s_at	0.00456	0.000117	-3.94	0.91248	-0.141	TTLL10	tubulin tyrosine ligase like 10
222380_s_at	0.00456	0.000117	-3.94	0.91165	-1.15	PDCD6	programmed cell death 6
1562475_at	0.0046	0.000118	-3.94	0.90395	-0.0546	TEX41	testis expressed 41 (non-protein coding)
203701_s_at	0.0046	0.000118	3.94	0.90292	0.708	TRMT1	tRNA methyltransferase 1
238068_at	0.00461	0.000119	-3.94	0.89954	-0.692
206335_at	0.00465	0.00012	3.94	0.89155	0.541	GALNS	galactosamine (N-acetyl)-6-sulfatase
209023_s_at	0.00467	0.00012	-3.93	0.88769	-0.862	STAG2	stromal antigen 2
223383_at	0.00467	0.00012	3.93	0.88754	0.763	ZNRF1	zinc and ring finger 1, E3 ubiquitin protein ligase
202322_s_at	0.00467	0.00012	3.93	0.88657	0.407	GGPS1	geranylgeranyl diphosphate synthase 1
211069_s_at	0.00467	0.000121	-3.93	0.88526	-0.322	SUMO1	small ubiquitin-like modifier 1
201301_s_at	0.00468	0.000121	3.93	0.88341	0.493	ANXA4	annexin A4
210924_at	0.00468	0.000121	-3.93	0.88296	-0.138	OLFM1	olfactomedin 1
237689_at	0.00468	0.000121	-3.93	0.8816	-0.316
226157_at	0.00469	0.000122	3.93	0.87838	0.584	TFDP2	transcription factor Dp-2
218299_at	0.00469	0.000122	3.93	0.87827	0.377	C11orf24	chromosome 11 open reading frame 24
1569073_x_at	0.00469	0.000122	-3.93	0.87712	-0.407	SMARCA4	SWI/SNF related, matrix associated, actin dependent regulator of chromatin, subfamily a, member 4
222242_s_at	0.00469	0.000122	-3.93	0.87619	-0.0368	KLK5	kallikrein related peptidase 5
1569775_at	0.00469	0.000122	-3.93	0.87549	-0.0345	RNF157	ring finger protein 157
203274_at	0.00471	0.000122	3.93	0.87222	0.576	F8A3///F8A2///F8A1	coagulation factor VIII-associated 3///coagulation factor VIII-associated 2///coagulation factor VIII-associated 1
214377_s_at	0.00471	0.000122	-3.93	0.87142	-0.174	CTRL	chymotrypsin like
237708_at	0.00471	0.000123	-3.93	0.86939	-0.0491
201083_s_at	0.00473	0.000123	-3.93	0.8664	-0.624	BCLAF1	BCL2 associated transcription factor 1
224471_s_at	0.00474	0.000124	3.93	0.8626	0.597	BTRC	beta-transducin repeat containing E3 ubiquitin protein ligase
227098_at	0.00475	0.000124	3.93	0.8612	0.88	DUSP18	dual specificity phosphatase 18
229758_at	0.00475	0.000124	3.93	0.86018	0.456	TIGD5	tigger transposable element derived 5
216834_at	0.00475	0.000124	-3.93	0.85931	-1.57	RGS1	regulator of G-protein signaling 1
1557620_a_at	0.00477	0.000125	-3.92	0.85456	-0.308	CCDC38	coiled-coil domain containing 38
207630_s_at	0.00478	0.000125	-3.92	0.85309	-1.11	CREM	cAMP responsive element modulator
239778_x_at	0.00479	0.000125	-3.92	0.84991	-0.886
241414_at	0.00479	0.000125	-3.92	0.84971	-0.325	ANKRD10	ankyrin repeat domain 10
1570082_x_at	0.00479	0.000126	-3.92	0.84788	-0.45	HIPK1-AS1	HIPK1 antisense RNA 1
223305_at	0.0048	0.000126	3.92	0.84537	0.56	TMEM216	transmembrane protein 216
235758_at	0.00482	0.000127	3.92	0.84089	0.729	PNMA6A	paraneoplastic Ma antigen family member 6A
221328_at	0.00482	0.000127	-3.92	0.8404	-0.0284	CLDN17	claudin 17
229789_at	0.00483	0.000127	-3.92	0.83806	-0.538	TIGD3	tigger transposable element derived 3
1556000_s_at	0.00483	0.000127	3.92	0.83736	0.884	BTBD7	BTB domain containing 7
230119_at	0.00483	0.000127	-3.92	0.83643	-0.121	EPHB2	EPH receptor B2
211008_s_at	0.00485	0.000128	-3.92	0.83092	-0.133	UBE2I	ubiquitin conjugating enzyme E2 I
203669_s_at	0.00485	0.000128	3.92	0.83084	0.754	DGAT1	diacylglycerol O-acyltransferase 1
219440_at	0.00485	0.000128	-3.92	0.83073	-0.122	RAI2	retinoic acid induced 2
201809_s_at	0.00486	0.000128	3.92	0.82861	0.96	ENG	endoglin
234698_at	0.00487	0.000129	-3.92	0.82587	-0.237	N6AMT1	N-6 adenine-specific DNA methyltransferase 1 (putative)
202056_at	0.00487	0.000129	-3.92	0.8253	-0.616	KPNA1	karyopherin subunit alpha 1
240466_at	0.00487	0.000129	-3.92	0.82476	-0.139
220035_at	0.00488	0.000129	3.92	0.82309	1.07	NUP210	nucleoporin 210
243509_at	0.00488	0.000129	-3.92	0.82245	-1.24
220794_at	0.00488	0.000129	-3.92	0.8217	-0.143	GREM2	gremlin 2, DAN family BMP antagonist
203748_x_at	0.00488	0.000129	3.92	0.82085	0.815	RBMS1	RNA binding motif single stranded interacting protein 1
221516_s_at	0.00488	0.000129	3.91	0.81998	0.571	MIEF1	mitochondrial elongation factor 1
1562311_at	0.00493	0.000131	-3.91	0.81005	-0.124
234735_s_at	0.00495	0.000132	3.91	0.80518	0.867	USP21	ubiquitin specific peptidase 21
222409_at	0.00495	0.000132	3.91	0.80486	0.752	CORO1C	coronin 1C
238830_at	0.00495	0.000132	-3.91	0.80433	-0.291	SOS2	SOS Ras/Rho guanine nucleotide exchange factor 2
200945_s_at	0.00495	0.000132	3.91	0.80371	0.364	SEC31A	SEC31 homolog A, COPII coat complex component
1558010_s_at	0.00495	0.000132	-3.91	0.80292	-0.0383	SLC1A2	solute carrier family 1 member 2
1553055_a_at	0.00495	0.000132	-3.91	0.80287	-0.0796	SLFN5	schlafen family member 5
231203_at	0.00496	0.000132	-3.91	0.79924	-0.47	LOC100505478	uncharacterized LOC100505478
217844_at	0.005	0.000133	3.91	0.79217	0.433	CTDSP1	CTD small phosphatase 1
212868_x_at	0.005	0.000134	-3.91	0.79066	-0.17	MAPKAPK5-AS1	MAPKAPK5 antisense RNA 1
1568931_at	0.00501	0.000134	-3.91	0.7889	-0.107
213545_x_at	0.00501	0.000134	3.91	0.78793	0.417	SNX3	sorting nexin 3
242014_at	0.00504	0.000135	-3.9	0.78291	-0.77
65884_at	0.00505	0.000135	3.9	0.78006	0.656	MAN1B1	mannosidase alpha class 1B member 1
217125_at	0.00506	0.000136	-3.9	0.77677	-0.533	UBBP2	ubiquitin B pseudogene 2
207318_s_at	0.00506	0.000136	-3.9	0.77581	-0.488	CDK13	cyclin dependent kinase 13
212385_at	0.00507	0.000136	-3.9	0.7745	-0.976	TCF4	transcription factor 4
218168_s_at	0.00507	0.000136	3.9	0.77298	0.588	COQ8A	coenzyme Q8A
235674_at	0.00508	0.000137	-3.9	0.77119	-0.837
233500_x_at	0.00509	0.000137	-3.9	0.76946	-0.577	CLEC2D	C-type lectin domain family 2 member D
211805_s_at	0.00509	0.000137	-3.9	0.76859	-0.0684	SLC8A1	solute carrier family 8 member A1
205851_at	0.0051	0.000137	3.9	0.76518	0.87	NME6	NME/NM23 nucleoside diphosphate kinase 6
212796_s_at	0.0051	0.000137	3.9	0.76507	0.648	TBC1D2B	TBC1 domain family member 2B
211931_s_at	0.0051	0.000138	-3.9	0.76422	-0.395	HNRNPA3///HNRNPA3P1	heterogeneous nuclear ribonucleoprotein A3///heterogeneous nuclear ribonucleoprotein A3 pseudogene 1
216236_s_at	0.00511	0.000138	-3.9	0.76183	-1.33	SLC2A14///SLC2A3	solute carrier family 2 member 14///solute carrier family 2 member 3
234302_s_at	0.00511	0.000138	3.9	0.76179	0.491	ALKBH5	alkB homolog 5, RNA demethylase
1563392_at	0.00511	0.000138	-3.9	0.76016	-0.895
202555_s_at	0.00513	0.000139	-3.9	0.75593	-1.77	MYLK	myosin light chain kinase
244251_at	0.00514	0.000139	3.9	0.75347	0.574	LCP2	lymphocyte cytosolic protein 2
235881_at	0.00515	0.000139	-3.9	0.75173	-0.0199	FMNL2	formin like 2
1557404_at	0.00515	0.00014	-3.89	0.75035	-0.0546
227442_at	0.00516	0.00014	3.89	0.74917	0.401	COX18	COX18, cytochrome c oxidase assembly factor
225273_at	0.00516	0.00014	3.89	0.74815	0.685	WWC3	WWC family member 3
209101_at	0.00517	0.00014	-3.89	0.746	-1.58	CTGF	connective tissue growth factor
209221_s_at	0.00517	0.000141	3.89	0.74439	0.509	OSBPL2	oxysterol binding protein like 2
1559724_at	0.00518	0.000141	-3.89	0.74285	-0.0489
242999_at	0.00518	0.000141	-3.89	0.74224	-0.38	ARHGEF7	Rho guanine nucleotide exchange factor 7
233131_at	0.00518	0.000141	-3.89	0.74218	-0.145	CFAP58	cilia and flagella associated protein 58
220337_at	0.0052	0.000142	-3.89	0.73736	-0.231	NGB	neuroglobin
221564_at	0.0052	0.000142	3.89	0.73708	0.468	PRMT2	protein arginine methyltransferase 2
1567359_at	0.0052	0.000142	-3.89	0.73611	-0.0366	BDNF-AS	BDNF antisense RNA
225763_at	0.00522	0.000143	-3.89	0.73192	-0.751	RCSD1	RCSD domain containing 1
212216_at	0.00522	0.000143	3.89	0.73105	0.943	PREPL	prolyl endopeptidase-like
241872_at	0.00522	0.000143	-3.89	0.7305	-0.59
1565818_s_at	0.00524	0.000143	-3.89	0.72658	-0.126	IKZF1	IKAROS family zinc finger 1
1566485_at	0.00525	0.000144	-3.89	0.72472	-0.742
219235_s_at	0.00525	0.000144	3.89	0.72428	0.754	PHACTR4	phosphatase and actin regulator 4
243350_at	0.00525	0.000144	-3.89	0.72245	-0.752
210249_s_at	0.00525	0.000144	3.89	0.72195	0.461	NCOA1	nuclear receptor coactivator 1
1569659_at	0.00525	0.000144	-3.89	0.72139	-0.0253	LOC100506895	uncharacterized LOC100506895
235778_s_at	0.00527	0.000145	-3.89	0.71794	-0.415	ANKRD44	ankyrin repeat domain 44
240762_at	0.00527	0.000145	-3.89	0.71754	-0.666
243361_at	0.00527	0.000145	-3.89	0.71623	-0.741	SREK1	splicing regulatory glutamic acid and lysine rich protein 1
244552_at	0.00527	0.000145	3.89	0.71614	0.707	ZNF788	zinc finger family member 788
1558527_at	0.00527	0.000145	3.88	0.71495	0.683	PAXIP1-AS2	PAXIP1 antisense RNA 2
202117_at	0.00527	0.000145	3.88	0.71474	0.388	ARHGAP1	Rho GTPase activating protein 1
214462_at	0.00527	0.000145	-3.88	0.71398	-0.295	SOCS6	suppressor of cytokine signaling 6
1570251_at	0.00529	0.000146	-3.88	0.71035	-0.837	HECTD1	HECT domain E3 ubiquitin protein ligase 1
219388_at	0.00529	0.000146	-3.88	0.70965	-0.0447	GRHL2	grainyhead like transcription factor 2
218760_at	0.00529	0.000146	3.88	0.70832	0.632	COQ6	coenzyme Q6, monooxygenase
225274_at	0.00529	0.000146	3.88	0.70818	0.635	PCYOX1	prenylcysteine oxidase 1
222230_s_at	0.00529	0.000146	3.88	0.70708	0.396	ACTR10	actin-related protein 10 homolog
212968_at	0.0053	0.000147	3.88	0.70491	0.654	RFNG	RFNG O-fucosylpeptide 3-beta-N-acetylglucosaminyltransferase
242814_at	0.0053	0.000147	-3.88	0.70481	-1.27	SERPINB9	serpin family B member 9
220244_at	0.0053	0.000147	-3.88	0.70364	-0.285	LINC00312	long intergenic non-protein coding RNA 312
209081_s_at	0.00531	0.000147	3.88	0.70108	0.79	COL18A1	collagen type XVIII alpha 1 chain
217337_at	0.00531	0.000148	-3.88	0.70028	-0.183
1557233_at	0.00537	0.000149	-3.88	0.6896	-0.131	F11-AS1	F11 antisense RNA 1
212051_at	0.00537	0.000149	3.88	0.68914	0.626	WIPF2	WAS/WASL interacting protein family member 2
220734_s_at	0.00537	0.000149	3.88	0.68888	0.391	CPTP	ceramide-1-phosphate transfer protein
240648_at	0.00537	0.00015	-3.88	0.68703	-0.26	LOC101927478	uncharacterized LOC101927478
235903_at	0.00537	0.00015	3.88	0.68657	0.612	ANKS6	ankyrin repeat and sterile alpha motif domain containing 6
217978_s_at	0.00537	0.00015	3.88	0.68641	0.336	UBE2Q1	ubiquitin conjugating enzyme E2 Q1
240568_at	0.00538	0.00015	-3.88	0.68509	-0.924
232256_s_at	0.00538	0.00015	-3.88	0.68355	-0.655	LINC00997	long intergenic non-protein coding RNA 997
1560049_at	0.00543	0.000152	-3.87	0.67467	-0.42
203482_at	0.00546	0.000153	3.87	0.66892	0.757	SLF2	SMC5-SMC6 complex localization factor 2
217035_at	0.00546	0.000153	-3.87	0.66875	-0.35	SKAP2	src kinase associated phosphoprotein 2
226451_at	0.00546	0.000153	3.87	0.66853	0.728	FDX1L	ferredoxin 1 like
227026_at	0.00551	0.000154	3.87	0.65927	0.537	MPHOSPH8	M-phase phosphoprotein 8
233121_at	0.00551	0.000155	-3.87	0.65794	-0.95
201361_at	0.00552	0.000155	3.87	0.65567	0.59	TMEM109	transmembrane protein 109
243609_at	0.00552	0.000155	-3.87	0.65496	-0.128	CYP3A7-CYP3A51P///CYP3A7	CYP3A7-CYP3A51P readthrough///cytochrome P450 family 3 subfamily A member 7
210463_x_at	0.00552	0.000155	3.87	0.65453	0.688	TRMT1	tRNA methyltransferase 1
227438_at	0.00554	0.000156	3.87	0.65152	0.583	ALPK1	alpha kinase 1
238405_at	0.00555	0.000156	-3.87	0.6497	-0.95
224807_at	0.00555	0.000156	3.87	0.64762	0.788	GRAMD1A	GRAM domain containing 1A
38149_at	0.00558	0.000157	3.86	0.64357	0.801	ARHGAP25	Rho GTPase activating protein 25
213301_x_at	0.00558	0.000157	-3.86	0.64242	-0.494	TRIM24	tripartite motif containing 24
233180_at	0.00559	0.000158	-3.86	0.63965	-0.223
216770_at	0.00559	0.000158	-3.86	0.63936	-0.133
228361_at	0.00561	0.000158	-3.86	0.63467	-1.22	E2F2	E2F transcription factor 2
226854_at	0.00561	0.000159	3.86	0.63428	0.518	MTG2	mitochondrial ribosome associated GTPase 2
226496_at	0.00561	0.000159	-3.86	0.63412	-0.922	ZCCHC7	zinc finger CCHC-type containing 7
216784_at	0.00564	0.000159	-3.86	0.62919	-0.294
218402_s_at	0.00568	0.000161	-3.86	0.62185	-0.775	HPS4	HPS4, biogenesis of lysosomal organelles complex 3 subunit 2
1559515_at	0.00568	0.000161	-3.86	0.62175	-1
229539_at	0.00569	0.000161	-3.86	0.61959	-0.258	ABCB8	ATP binding cassette subfamily B member 8
228383_at	0.00569	0.000161	-3.86	0.61853	-0.444	PNPLA7	patatin like phospholipase domain containing 7
231090_s_at	0.00571	0.000162	-3.86	0.61451	-0.79	ARID2	AT-rich interaction domain 2
221811_at	0.00571	0.000162	3.86	0.61388	0.468	PGAP3	post-GPI attachment to proteins 3
212508_at	0.00571	0.000162	-3.86	0.61345	-0.443	MOAP1	modulator of apoptosis 1
1553081_at	0.00571	0.000162	-3.85	0.61195	-0.115	WFDC12	WAP four-disulfide core domain 12
228499_at	0.00571	0.000162	3.85	0.61181	0.767	PFKFB4	6-phosphofructo-2-kinase/fructose-2,6-biphosphatase 4
212083_at	0.00571	0.000163	3.85	0.61133	0.548	TEX261	testis expressed 261
243697_at	0.00573	0.000163	-3.85	0.60868	-0.0733	MOXD1	monooxygenase DBH like 1
201564_s_at	0.00574	0.000164	3.85	0.60542	1.02	FSCN1	fascin actin-bundling protein 1
224962_at	0.00576	0.000164	3.85	0.60149	0.597	C9orf69	chromosome 9 open reading frame 69
237732_at	0.00576	0.000164	-3.85	0.60066	-0.0587	PRR9	proline rich 9
1568866_at	0.00577	0.000165	-3.85	0.59981	-0.376
230539_at	0.00578	0.000165	-3.85	0.5965	-0.0413	FAM182B///FAM182A	family with sequence similarity 182 member B///family with sequence similarity 182 member A
221999_at	0.00578	0.000165	3.85	0.59588	0.61	VRK3	vaccinia related kinase 3
208279_s_at	0.00579	0.000166	-3.85	0.59396	-0.0747	CDRT1	CMT1A duplicated region transcript 1
232806_s_at	0.0058	0.000166	-3.85	0.592	-0.13	FAM131A	family with sequence similarity 131 member A
243094_at	0.0058	0.000166	-3.85	0.59196	-0.0626
1569680_at	0.0058	0.000166	-3.85	0.5911	-0.134
202778_s_at	0.0058	0.000166	-3.85	0.59023	-0.383	ZMYM2	zinc finger MYM-type containing 2
224473_x_at	0.00582	0.000167	3.85	0.58688	0.322	LZTS2	leucine zipper tumor suppressor 2
1562408_at	0.00583	0.000168	-3.85	0.58366	-0.258	LOC101926984	leucine-rich repeat-containing protein 37A3
221709_s_at	0.00585	0.000168	3.85	0.57964	0.311	ZNF839	zinc finger protein 839
224921_at	0.00585	0.000168	3.85	0.57953	0.565	SCAMP2	secretory carrier membrane protein 2
223145_s_at	0.00585	0.000168	3.85	0.57936	0.674	AKIRIN2	akirin 2
203325_s_at	0.00585	0.000168	-3.85	0.57884	-1.32	COL5A1	collagen type V alpha 1 chain
224269_at	0.00588	0.00017	-3.84	0.57287	-0.0729	KRTAP4-12	keratin associated protein 4-12
1560199_x_at	0.00588	0.00017	-3.84	0.57275	-0.897
208759_at	0.00588	0.00017	3.84	0.57191	0.531	NCSTN	nicastrin
230503_at	0.00588	0.00017	-3.84	0.57164	-0.835
223960_s_at	0.00589	0.00017	3.84	0.57025	0.76	CDIP1	cell death inducing p53 target 1
222798_at	0.0059	0.000171	3.84	0.56665	0.738	PTER	phosphotriesterase related
227516_at	0.0059	0.000171	3.84	0.56652	0.563	SF3A1	splicing factor 3a subunit 1
202497_x_at	0.0059	0.000171	-3.84	0.56601	-1.33	SLC2A3	solute carrier family 2 member 3
217487_x_at	0.0059	0.000171	-3.84	0.56515	-0.149	FOLH1B///FOLH1	folate hydrolase 1B///folate hydrolase (prostate-specific membrane antigen) 1
214626_s_at	0.00591	0.000171	3.84	0.56396	0.547	GANAB	glucosidase II alpha subunit
1564960_at	0.00596	0.000173	-3.84	0.55591	-0.149	KRTAP7-1	keratin associated protein 7-1 (gene/pseudogene)
235921_at	0.00596	0.000173	-3.84	0.55467	-0.107	LOC102723721	uncharacterized LOC102723721
228906_at	0.00597	0.000173	3.84	0.55259	0.869	TET1	tet methylcytosine dioxygenase 1
218626_at	0.00599	0.000174	3.84	0.54913	0.517	EIF4ENIF1	eukaryotic translation initiation factor 4E nuclear import factor 1
209411_s_at	0.00599	0.000174	3.84	0.54847	0.568	GGA3	golgi associated, gamma adaptin ear containing, ARF binding protein 3
1563993_at	0.00599	0.000174	-3.84	0.54803	-0.0278	LOC101929268	uncharacterized LOC101929268
210672_s_at	0.006	0.000175	3.84	0.54604	0.82	NPRL3	NPR3 like, GATOR1 complex subunit
238967_at	0.006	0.000175	-3.84	0.54558	-0.162
1564276_at	0.006	0.000175	-3.84	0.54489	-1.22	C5orf56	chromosome 5 open reading frame 56
212727_at	0.006	0.000175	-3.84	0.54406	-0.547	DLG3	discs large MAGUK scaffold protein 3
202374_s_at	0.00602	0.000176	3.83	0.54029	0.818	RAB3GAP2///AURKAPS1	RAB3 GTPase activating non-catalytic protein subunit 2///aurora kinase A pseudogene 1
228257_at	0.00602	0.000176	3.83	0.53953	0.394	ANKRD52	ankyrin repeat domain 52
225955_at	0.00604	0.000176	-3.83	0.53661	-1.57	METRNL	meteorin like, glial cell differentiation regulator
202513_s_at	0.00606	0.000177	3.83	0.53286	0.375	PPP2R5D	protein phosphatase 2 regulatory subunit B'delta
204169_at	0.00607	0.000178	3.83	0.53057	0.61	IMPDH1	inosine monophosphate dehydrogenase 1
202493_x_at	0.00607	0.000178	-3.83	0.53018	-0.033	GH1///CSHL1///CSH1	growth hormone 1///chorionic somatomammotropin hormone like 1///chorionic somatomammotropin hormone 1
225111_s_at	0.00608	0.000178	3.83	0.52831	0.634	NAPB	NSF attachment protein beta
214832_at	0.00608	0.000178	-3.83	0.52668	-0.117	HNF4A	hepatocyte nuclear factor 4 alpha
1553865_a_at	0.00608	0.000178	-3.83	0.52647	-0.102	GPR26	G protein-coupled receptor 26
238519_at	0.00608	0.000178	3.83	0.52622	0.981	DDI2///RSC1A1	DNA damage inducible 1 homolog 2///regulatory solute carrier protein, family 1, member 1
241895_at	0.00608	0.000179	-3.83	0.52554	-0.0362	CYP4F62P	cytochrome P450 family 4 subfamily F member 62, pseudogene
211488_s_at	0.00609	0.000179	-3.83	0.52428	-0.207	ITGB8	integrin subunit beta 8
237795_s_at	0.00609	0.000179	-3.83	0.52272	-0.0467	SP2	Sp2 transcription factor
210182_at	0.00609	0.000179	-3.83	0.52203	-0.433	CORT	cortistatin
205034_at	0.00609	0.000179	-3.83	0.52151	-0.968	CCNE2	cyclin E2
215528_at	0.00609	0.000179	-3.83	0.52113	-0.598
227951_s_at	0.0061	0.00018	3.83	0.51989	0.633	FAM98C	family with sequence similarity 98 member C
206592_s_at	0.0061	0.00018	3.83	0.5188	0.381	AP3D1	adaptor related protein complex 3 delta 1 subunit
244026_at	0.0061	0.00018	-3.83	0.51801	-1.33
1553243_at	0.00613	0.000181	-3.83	0.51288	-0.105	ITIH5	inter-alpha-trypsin inhibitor heavy chain family member 5
52940_at	0.00615	0.000182	3.83	0.51023	0.602	SIGIRR	single Ig and TIR domain containing
212056_at	0.00617	0.000182	3.82	0.50619	0.665	GSE1	Gse1 coiled-coil protein
236554_x_at	0.00624	0.000185	3.82	0.49531	0.587	TMC8	transmembrane channel like 8
212775_at	0.00624	0.000185	3.82	0.49439	0.918	OBSL1	obscurin like 1
1556423_at	0.00625	0.000185	-3.82	0.49248	-0.535	VASH1	vasohibin 1
203147_s_at	0.00625	0.000185	3.82	0.49198	0.809	TRIM14	tripartite motif containing 14
203912_s_at	0.00628	0.000186	3.82	0.48632	0.613	DNASE1L1	deoxyribonuclease 1 like 1
212496_s_at	0.00629	0.000187	3.82	0.48542	0.466	KDM4B	lysine demethylase 4B
222422_s_at	0.00629	0.000187	3.82	0.48428	0.832	NDFIP1	Nedd4 family interacting protein 1
209460_at	0.00629	0.000187	3.82	0.48421	0.743	ABAT	4-aminobutyrate aminotransferase
230748_at	0.00629	0.000187	-3.82	0.48328	-1.05	SLC16A6	solute carrier family 16 member 6
235423_at	0.00629	0.000187	3.82	0.48272	0.517	ORC2	origin recognition complex subunit 2
212407_at	0.00629	0.000187	3.82	0.48153	0.695	METTL13	methyltransferase like 13
218247_s_at	0.00632	0.000188	-3.82	0.47765	-0.759	MEX3C	mex-3 RNA binding family member C
238696_at	0.00634	0.000189	-3.81	0.4731	-0.399
234449_at	0.00634	0.000189	-3.81	0.47291	-0.0198
223351_at	0.00636	0.00019	3.81	0.4691	0.497	C17orf80	chromosome 17 open reading frame 80
34406_at	0.00639	0.000191	3.81	0.46507	0.518	PACS2	phosphofurin acidic cluster sorting protein 2
1557276_at	0.00645	0.000193	-3.81	0.45595	-0.134	LINC01016	long intergenic non-protein coding RNA 1016
226678_at	0.00645	0.000193	3.81	0.45514	0.58	UNC13D	unc-13 homolog D
226087_at	0.00646	0.000193	3.81	0.45391	0.516	LZIC	leucine zipper and CTNNBIP1 domain containing
211909_x_at	0.00647	0.000194	-3.81	0.45153	-0.655	PTGER3	prostaglandin E receptor 3
38710_at	0.00649	0.000195	3.81	0.44687	0.602	LOC101927673///OTUB1	uncharacterized LOC101927673///OTU deubiquitinase, ubiquitin aldehyde binding 1
211924_s_at	0.00649	0.000195	-3.81	0.44675	-1.62	PLAUR	plasminogen activator, urokinase receptor
201552_at	0.00649	0.000195	3.81	0.4465	0.531	LAMP1	lysosomal associated membrane protein 1
225313_at	0.0065	0.000195	3.81	0.44464	0.726	FAM217B	family with sequence similarity 217 member B
33322_i_at	0.0065	0.000195	-3.81	0.44405	-0.705	SFN	stratifin
234546_at	0.00651	0.000196	-3.81	0.44212	-0.0571
217867_x_at	0.00651	0.000196	3.81	0.44135	1.28	BACE2	beta-site APP-cleaving enzyme 2
213322_at	0.00651	0.000196	3.81	0.4408	0.466	OARD1	O-acyl-ADP-ribose deacylase 1
208072_s_at	0.00652	0.000196	-3.8	0.43966	-0.552	DGKD	diacylglycerol kinase delta
212757_s_at	0.00652	0.000196	3.8	0.43829	0.601	CAMK2G	calcium/calmodulin dependent protein kinase II gamma
233750_s_at	0.00653	0.000197	3.8	0.43687	0.597	TRMT1L	tRNA methyltransferase 1 like
1567023_at	0.00653	0.000197	-3.8	0.43574	-0.188	OR5AK4P	olfactory receptor family 5 subfamily AK member 4 pseudogene
1561061_at	0.00653	0.000197	-3.8	0.4357	-0.159	LOC729506	uncharacterized LOC729506
235026_at	0.00653	0.000197	3.8	0.43553	0.667	C12orf66	chromosome 12 open reading frame 66
202775_s_at	0.00653	0.000197	3.8	0.43415	0.481	SFSWAP	splicing factor SWAP homolog
243842_at	0.00657	0.000199	-3.8	0.42831	-0.525
240264_at	0.00658	0.000199	-3.8	0.42638	-0.241	L3MBTL4-AS1	L3MBTL4 antisense RNA 1
226153_s_at	0.00658	0.000199	-3.8	0.42597	-0.449	CNOT6L	CCR4-NOT transcription complex subunit 6 like
219810_at	0.00658	0.000199	3.8	0.42506	0.635	VCPIP1	valosin containing protein interacting protein 1
222280_at	0.00658	0.000199	3.8	0.42495	0.359	TMEM147-AS1	TMEM147 antisense RNA 1
222909_s_at	0.00658	0.0002	3.8	0.42369	0.764	BAG4	BCL2 associated athanogene 4
202545_at	0.0066	0.0002	3.8	0.42101	1.13	PRKCD	protein kinase C delta
209110_s_at	0.00663	0.000201	3.8	0.41634	0.581	RGL2	ral guanine nucleotide dissociation stimulator like 2
213045_at	0.00664	0.000202	3.8	0.41379	0.736	MAST3	microtubule associated serine/threonine kinase 3
237202_at	0.00664	0.000202	3.8	0.41356	0.418	PGPEP1	pyroglutamyl-peptidase I
1569669_at	0.00664	0.000202	-3.8	0.41293	-0.077	FOXR2	forkhead box R2
228025_s_at	0.00669	0.000203	-3.79	0.40616	-0.0418	PPP2R2C	protein phosphatase 2 regulatory subunit Bgamma
205291_at	0.00673	0.000205	-3.79	0.39996	-0.725	IL2RB	interleukin 2 receptor subunit beta
214022_s_at	0.00675	0.000206	3.79	0.39605	1.31	IFITM1	interferon induced transmembrane protein 1
240915_at	0.00677	0.000206	-3.79	0.393	-1.01	IGHV1-69	immunoglobulin heavy variable 1-69
238063_at	0.00679	0.000207	3.79	0.39001	0.805	TMEM154	transmembrane protein 154
1564658_at	0.00679	0.000207	-3.79	0.38967	-0.166	NAT16	N-acetyltransferase 16 (putative)
1565929_s_at	0.00679	0.000207	-3.79	0.38813	-0.0412
242727_at	0.0068	0.000208	-3.79	0.38636	-1.19	ARL5B	ADP ribosylation factor like GTPase 5B
208558_at	0.00681	0.000208	-3.79	0.38516	-0.217	OR10H1	olfactory receptor family 10 subfamily H member 1
244880_at	0.00681	0.000208	-3.79	0.3843	-0.128
1566785_x_at	0.00681	0.000208	-3.79	0.3842	-0.69	NSF	N-ethylmaleimide sensitive factor, vesicle fusing ATPase
223467_at	0.00681	0.000208	-3.79	0.38355	-1.26	RASD1	ras related dexamethasone induced 1
230925_at	0.00683	0.000209	3.79	0.38072	0.494	APBB1IP	amyloid beta precursor protein binding family B member 1 interacting protein
219628_at	0.00684	0.00021	3.79	0.37745	1.21	ZMAT3	zinc finger matrin-type 3
237422_at	0.00684	0.00021	-3.79	0.37711	-0.0397
210953_at	0.00685	0.00021	-3.79	0.37521	-0.276	TSC22D2	TSC22 domain family member 2
209695_at	0.00691	0.000212	3.78	0.36752	1.01	PTP4A3	protein tyrosine phosphatase type IVA, member 3
223049_at	0.00691	0.000212	3.78	0.36704	0.412	GRB2	growth factor receptor bound protein 2
215710_at	0.00691	0.000213	-3.78	0.36595	-0.0753	ST3GAL4	ST3 beta-galactoside alpha-2,3-sialyltransferase 4
216635_at	0.00692	0.000213	-3.78	0.3643	-0.235
220731_s_at	0.00692	0.000213	3.78	0.36258	0.488	NECAP2	NECAP endocytosis associated 2
221779_at	0.00692	0.000213	3.78	0.36254	0.504	MICALL1	MICAL like 1
38340_at	0.00692	0.000213	-3.78	0.36228	-0.442	HIP1R	huntingtin interacting protein 1 related
229677_at	0.00692	0.000214	3.78	0.3615	0.711	SLC39A3	solute carrier family 39 member 3
236486_at	0.00695	0.000214	-3.78	0.35753	-0.438
202126_at	0.00698	0.000215	-3.78	0.35344	-0.385	PRPF4B	pre-mRNA processing factor 4B
235099_at	0.00698	0.000215	-3.78	0.35321	-1.45	CMTM8	CKLF like MARVEL transmembrane domain containing 8
228301_x_at	0.00699	0.000216	3.78	0.35023	0.484	NDUFB10	NADH:ubiquinone oxidoreductase subunit B10
204067_at	0.00703	0.000217	3.78	0.3456	0.655	SUOX	sulfite oxidase
1559344_at	0.00704	0.000218	-3.78	0.34258	-0.152	LOC101929064	uncharacterized LOC101929064
36994_at	0.00707	0.000219	3.77	0.33769	0.883	ATP6V0C	ATPase H+ transporting V0 subunit c
225074_at	0.00707	0.000219	3.77	0.33759	0.486	RAB2B	RAB2B, member RAS oncogene family
244365_at	0.0071	0.00022	-3.77	0.33285	-0.159
227980_at	0.0071	0.00022	3.77	0.33238	0.682	ZNF322	zinc finger protein 322
225457_s_at	0.0071	0.000221	3.77	0.33182	0.837	OLMALINC///PP7080	oligodendrocyte maturation-associated long intergenic non-coding RNA///uncharacterized LOC25845
216210_x_at	0.0071	0.000221	3.77	0.33129	0.443	TRIOBP	TRIO and F-actin binding protein
208998_at	0.0071	0.000221	3.77	0.33108	0.823	UCP2	uncoupling protein 2
1553363_at	0.00716	0.000223	-3.77	0.32277	-0.199	LINC01600	long intergenic non-protein coding RNA 1600
212948_at	0.00717	0.000223	3.77	0.32132	0.309	CAMTA2	calmodulin binding transcription activator 2
208303_s_at	0.00718	0.000224	-3.77	0.31968	-0.363	CRLF2	cytokine receptor-like factor 2
207266_x_at	0.00722	0.000225	3.77	0.31387	0.848	RBMS1	RNA binding motif single stranded interacting protein 1
240643_at	0.00723	0.000225	-3.77	0.31291	-0.161	TTBK1	tau tubulin kinase 1
206295_at	0.00723	0.000225	3.77	0.31183	0.769	IL18	interleukin 18
209176_at	0.00724	0.000226	3.77	0.3101	0.563	SEC23IP	SEC23 interacting protein
232439_at	0.00724	0.000226	-3.77	0.30998	-0.859
219745_at	0.00726	0.000227	3.77	0.30629	0.433	MFSD13A	major facilitator superfamily domain containing 13A
74694_s_at	0.00726	0.000227	3.77	0.30533	0.793	RABEP2	rabaptin, RAB GTPase binding effector protein 2
215028_at	0.00726	0.000227	-3.77	0.30532	-0.612	SEMA6A	semaphorin 6A
205988_at	0.00731	0.000229	3.76	0.29872	0.815	CD84	CD84 molecule
229926_at	0.00733	0.00023	-3.76	0.29531	-0.712	MIR3682	microRNA 3682
225467_s_at	0.00733	0.00023	3.76	0.29479	0.695	RDH13	retinol dehydrogenase 13
222190_s_at	0.00735	0.000231	3.76	0.29156	0.511	C16orf58	chromosome 16 open reading frame 58
218998_at	0.00736	0.000231	3.76	0.29029	0.43	FAM206A	family with sequence similarity 206 member A
211671_s_at	0.00736	0.000231	-3.76	0.28965	-0.735	NR3C1	nuclear receptor subfamily 3 group C member 1
226330_s_at	0.00737	0.000232	3.76	0.28661	0.393	SUPT20H	SPT20 homolog, SAGA complex component
214549_x_at	0.00737	0.000232	-3.76	0.28656	-0.21	SPRR1A	small proline rich protein 1A
1552535_at	0.00737	0.000232	-3.76	0.28646	-0.159	CLDN19	claudin 19
211325_x_at	0.00738	0.000232	3.76	0.28444	0.418	DSTNP2	destrin, actin depolymerizing factor pseudogene 2
204926_at	0.00738	0.000232	-3.76	0.28435	-0.0842	INHBA	inhibin beta A subunit
211112_at	0.00741	0.000233	-3.76	0.27978	-0.345	SLC12A4	solute carrier family 12 member 4
203309_s_at	0.00742	0.000234	3.76	0.27778	0.451	HPS1	HPS1, biogenesis of lysosomal organelles complex 3 subunit 1
226850_at	0.00742	0.000234	3.76	0.27746	0.513	SUMF1	sulfatase modifying factor 1
217699_at	0.00744	0.000235	-3.76	0.27468	-0.0981
240438_at	0.00744	0.000235	-3.76	0.27429	-0.242
214151_s_at	0.00744	0.000235	3.76	0.27338	0.69	DYX1C1-CCPG1///CCPG1	DYX1C1-CCPG1 readthrough (NMD candidate)///cell cycle progression 1
1566959_at	0.00745	0.000235	-3.76	0.27206	-1.12
204981_at	0.00745	0.000236	3.76	0.27135	0.677	SLC22A18	solute carrier family 22 member 18
201783_s_at	0.00746	0.000236	3.75	0.27012	0.566	RELA	RELA proto-oncogene, NF-kB subunit
202145_at	0.00748	0.000237	3.75	0.26664	0.934	LY6E	lymphocyte antigen 6 complex, locus E
237316_at	0.00748	0.000237	-3.75	0.26585	-0.241	ANKDD1A	ankyrin repeat and death domain containing 1A
1556001_at	0.00748	0.000237	-3.75	0.26529	-0.241	LOC284939///MAPK8IP2	uncharacterized LOC284939///mitogen-activated protein kinase 8 interacting protein 2
218198_at	0.00749	0.000238	3.75	0.26372	0.398	DHX32	DEAH-box helicase 32 (putative)
209426_s_at	0.00749	0.000238	3.75	0.26357	0.533	C1QTNF3-AMACR///AMACR	C1QTNF3-AMACR readthrough (NMD candidate)///alpha-methylacyl-CoA racemase
236823_at	0.00749	0.000238	-3.75	0.26311	-0.665	IDS	iduronate 2-sulfatase
225653_at	0.0075	0.000238	3.75	0.26126	0.545	TGFBRAP1	transforming growth factor beta receptor associated protein 1
200827_at	0.00751	0.000239	3.75	0.25919	0.623	PLOD1	procollagen-lysine,2-oxoglutarate 5-dioxygenase 1
222052_at	0.00751	0.000239	3.75	0.25859	0.523	C19orf54	chromosome 19 open reading frame 54
217325_at	0.00756	0.000241	-3.75	0.25208	-0.0262	KRT3	keratin 3
218060_s_at	0.00756	0.000241	3.75	0.25191	0.467	USB1	U6 snRNA biogenesis phosphodiesterase 1
204391_x_at	0.00756	0.000241	-3.75	0.25134	-0.476	TRIM24	tripartite motif containing 24
220149_at	0.00762	0.000243	-3.75	0.24392	-0.248	C2orf54	chromosome 2 open reading frame 54
234551_at	0.00763	0.000243	-3.75	0.24197	-0.11	OTOP2	otopetrin 2
1557731_at	0.00763	0.000244	-3.75	0.24084	-0.129	LOC400620	uncharacterized LOC400620
221790_s_at	0.00764	0.000244	3.75	0.2395	0.669	LDLRAP1	low density lipoprotein receptor adaptor protein 1
222922_at	0.00764	0.000244	3.75	0.23892	0.939	KCNE3	potassium voltage-gated channel subfamily E regulatory subunit 3
204308_s_at	0.00765	0.000245	3.75	0.23744	0.863	TECPR2	tectonin beta-propeller repeat containing 2
216479_at	0.00765	0.000245	-3.75	0.23698	-0.422	RPL21P28///SNORA27///SNORD102///RPL21	ribosomal protein L21 pseudogene 28///small nucleolar RNA, H/ACA box 27///small nucleolar RNA, C/D box 102///ribosomal protein L21
229164_s_at	0.00772	0.000247	3.74	0.22756	0.588	ABTB1	ankyrin repeat and BTB domain containing 1
239261_s_at	0.00773	0.000247	-3.74	0.22657	-0.0554	CORIN	corin, serine peptidase
201382_at	0.00773	0.000248	-3.74	0.22555	-0.453	CACYBP	calcyclin binding protein
1562055_at	0.00773	0.000248	-3.74	0.22487	-0.0302	ZNF91	zinc finger protein 91
237789_at	0.00776	0.000249	-3.74	0.22104	-0.1
218037_at	0.00776	0.000249	3.74	0.22054	0.532	FAM134A	family with sequence similarity 134 member A
57532_at	0.00777	0.00025	3.74	0.21868	0.329	DVL2	dishevelled segment polarity protein 2
216903_s_at	0.00779	0.00025	3.74	0.21659	0.641	MICU1	mitochondrial calcium uptake 1
39705_at	0.00779	0.00025	3.74	0.21577	0.487	SIN3B	SIN3 transcription regulator family member B
218076_s_at	0.00786	0.000253	3.74	0.20695	0.615	ARHGAP17	Rho GTPase activating protein 17
221752_at	0.00789	0.000254	3.73	0.20301	0.524	SSH1	slingshot protein phosphatase 1
229803_s_at	0.00791	0.000255	3.73	0.19981	0.418	RPS10-NUDT3///NUDT3	RPS10-NUDT3 readthrough///nudix hydrolase 3
203458_at	0.00792	0.000255	3.73	0.19777	0.602	SPR	sepiapterin reductase (7,8-dihydrobiopterin:NADP+ oxidoreductase)
222931_s_at	0.00792	0.000255	3.73	0.19754	1.06	THNSL1	threonine synthase like 1
202261_at	0.00792	0.000256	3.73	0.19695	0.459	VPS72	vacuolar protein sorting 72 homolog
244219_at	0.00793	0.000256	-3.73	0.1956	-0.826
226786_at	0.00793	0.000256	3.73	0.19547	0.548	RFX1	regulatory factor X1
226696_at	0.00794	0.000257	3.73	0.19332	0.598	RBBP9	RB binding protein 9, serine hydrolase
1554479_a_at	0.00796	0.000257	3.73	0.19054	0.907	CARD8	caspase recruitment domain family member 8
207760_s_at	0.00798	0.000258	3.73	0.18753	0.577	NCOR2	nuclear receptor corepressor 2
209494_s_at	0.008	0.000259	3.73	0.18506	0.723	PATZ1	POZ/BTB and AT hook containing zinc finger 1
209647_s_at	0.008	0.000259	3.73	0.18404	0.699	SOCS5	suppressor of cytokine signaling 5
203782_s_at	0.00802	0.00026	3.73	0.18126	0.72	POLRMT	RNA polymerase mitochondrial
231769_at	0.00803	0.00026	3.73	0.18043	0.959	FBXO6	F-box protein 6
243471_at	0.00804	0.000261	-3.73	0.17874	-0.0595
210004_at	0.00804	0.000261	-3.73	0.17796	-0.918	OLR1	oxidized low density lipoprotein receptor 1
228787_s_at	0.00806	0.000262	-3.73	0.17483	-0.685	BCAS4	breast carcinoma amplified sequence 4
222774_s_at	0.00806	0.000262	3.73	0.17481	1.18	NETO2	neuropilin and tolloid like 2
212316_at	0.00806	0.000262	3.73	0.17358	0.919	NUP210	nucleoporin 210
1555662_s_at	0.00809	0.000263	-3.73	0.17055	-0.108	DAOA	D-amino acid oxidase activator
230984_s_at	0.0081	0.000264	-3.72	0.16849	-0.0602
221876_at	0.00811	0.000264	3.72	0.16669	0.484	ZNF783	zinc finger family member 783
209891_at	0.00812	0.000265	-3.72	0.16524	-1.04	SPC25	SPC25, NDC80 kinetochore complex component
203517_at	0.00813	0.000265	3.72	0.16372	0.558	MTX2	metaxin 2
222182_s_at	0.00817	0.000267	-3.72	0.15854	-0.364	CNOT2	CCR4-NOT transcription complex subunit 2
202356_s_at	0.00817	0.000267	3.72	0.15825	0.716	GTF2F1	general transcription factor IIF subunit 1
217002_s_at	0.00817	0.000267	-3.72	0.15765	-0.0402	HTR3A	5-hydroxytryptamine receptor 3A
240974_at	0.00818	0.000267	-3.72	0.15578	-0.657	LOC100506851	uncharacterized LOC100506851
1556606_at	0.0082	0.000268	-3.72	0.1528	-0.131	NAV2	neuron navigator 2
226817_at	0.00821	0.000268	3.72	0.15221	2.07	DSC2	desmocollin 2
218869_at	0.00821	0.000269	3.72	0.15099	0.616	MLYCD	malonyl-CoA decarboxylase
1569421_at	0.00824	0.00027	-3.72	0.14677	-0.0872	CLDN4	claudin 4
229670_at	0.00824	0.00027	-3.72	0.14661	-0.887
244360_at	0.00825	0.000271	-3.72	0.14516	-0.845	FBXL17	F-box and leucine rich repeat protein 17
1561756_at	0.00825	0.000271	-3.72	0.14467	-0.0493
235055_x_at	0.00827	0.000272	-3.72	0.14161	-0.195	MUC4	mucin 4, cell surface associated
1568764_x_at	0.00829	0.000272	-3.72	0.13885	-0.407	LOC728613///PDCD6	programmed cell death 6 pseudogene///programmed cell death 6
226895_at	0.00833	0.000274	3.71	0.13439	0.939	NFIC	nuclear factor I C
1566177_at	0.00833	0.000274	-3.71	0.13352	-0.249
218889_at	0.00834	0.000275	3.71	0.13191	0.517	NOC3L	NOC3 like DNA replication regulator
1562805_at	0.00834	0.000275	-3.71	0.1317	-0.0212	TLR8-AS1	TLR8 antisense RNA 1
222344_at	0.00834	0.000275	-3.71	0.1315	-1.21
227822_at	0.00834	0.000275	3.71	0.13103	0.657	ZNF605	zinc finger protein 605
209523_at	0.00834	0.000275	-3.71	0.13002	-0.55	TAF2	TATA-box binding protein associated factor 2
211438_at	0.00834	0.000275	-3.71	0.12878	-0.0301	TRHR	thyrotropin releasing hormone receptor
234273_at	0.00834	0.000275	-3.71	0.12876	-0.0953
244868_at	0.00834	0.000276	-3.71	0.12815	-0.994
237747_at	0.00834	0.000276	-3.71	0.12777	-0.931	LOC100507281	uncharacterized LOC100507281
221277_s_at	0.00836	0.000276	3.71	0.12567	0.452	PUS3	pseudouridylate synthase 3
240141_at	0.00836	0.000277	-3.71	0.12467	-0.986
223999_at	0.0084	0.000278	-3.71	0.12011	-0.367	PPIL2	peptidylprolyl isomerase like 2
228412_at	0.00841	0.000279	3.71	0.11857	0.518	LOC643072	uncharacterized LOC643072
1552884_at	0.00842	0.000279	-3.71	0.11692	-0.292	NKX6-3	NK6 homeobox 3
1556855_a_at	0.00842	0.000279	-3.71	0.11604	-0.0488	ATP11A-AS1	ATP11A antisense RNA 1
212872_s_at	0.00843	0.00028	3.71	0.11433	0.674	MED20	mediator complex subunit 20
231214_at	0.00844	0.00028	-3.71	0.11301	-0.299
235343_at	0.00845	0.000281	-3.71	0.11141	-0.92	VASH2	vasohibin 2
224396_s_at	0.00849	0.000282	-3.71	0.10728	-0.0116	ASPN	asporin
243469_at	0.0085	0.000283	-3.71	0.10558	-1.14
239719_at	0.00853	0.000284	-3.7	0.10139	-0.586	CD109	CD109 molecule
236118_at	0.00857	0.000285	-3.7	0.09661	-0.285	GATA6-AS1	GATA6 antisense RNA 1 (head to head)
209207_s_at	0.00857	0.000286	3.7	0.09584	0.424	LOC102724364///LOC100996517///SEC22B	vesicle-trafficking protein SEC22b-like///vesicle-trafficking protein SEC22b///SEC22 homolog B, vesicle trafficking protein (gene/pseudogene)
222164_at	0.00857	0.000286	-3.7	0.09524	-0.516	FGFR1	fibroblast growth factor receptor 1
220040_x_at	0.00858	0.000286	-3.7	0.09436	-0.405	ZC4H2	zinc finger C4H2-type containing
220757_s_at	0.00858	0.000286	3.7	0.09396	0.843	MIR4746///UBXN6	microRNA 4746///UBX domain protein 6
211279_at	0.00858	0.000287	-3.7	0.09282	-0.407	NRF1	nuclear respiratory factor 1
221767_x_at	0.00858	0.000287	3.7	0.09272	0.381	HDLBP	high density lipoprotein binding protein
202542_s_at	0.00858	0.000287	3.7	0.09247	0.391	AIMP1	aminoacyl tRNA synthetase complex interacting multifunctional protein 1
203925_at	0.00859	0.000287	3.7	0.09078	0.713	GCLM	glutamate-cysteine ligase modifier subunit
228617_at	0.00862	0.000288	3.7	0.08666	0.842	XAF1	XIAP associated factor 1
201681_s_at	0.00862	0.000289	3.7	0.08625	0.981	DLG5	discs large MAGUK scaffold protein 5
214688_at	0.00862	0.000289	-3.7	0.08558	-0.329	TLE4	transducin like enhancer of split 4
204408_at	0.00862	0.000289	3.7	0.08514	0.675	APEX2	apurinic/apyrimidinic endodeoxyribonuclease 2
207181_s_at	0.00863	0.000289	-3.7	0.08388	-0.538	CASP7	caspase 7
227908_at	0.00868	0.000291	3.7	0.0782	0.703	TBC1D24	TBC1 domain family member 24
215043_s_at	0.00869	0.000292	3.7	0.07644	1.01	GUSBP3///SMA5///SMA4	glucuronidase, beta pseudogene 3///glucuronidase beta pseudogene///glucuronidase beta pseudogene
222376_at	0.00869	0.000292	3.7	0.07551	0.631
213090_s_at	0.00869	0.000292	3.7	0.0751	0.522	TAF4	TATA-box binding protein associated factor 4
202692_s_at	0.0087	0.000292	3.7	0.07442	0.597	UBTF	upstream binding transcription factor, RNA polymerase I
223354_x_at	0.0087	0.000293	3.7	0.07342	0.409	MFF	mitochondrial fission factor
235027_at	0.00872	0.000294	-3.7	0.0707	-0.587	ZNF736	zinc finger protein 736
200988_s_at	0.00873	0.000294	3.69	0.06888	0.838	PSME3	proteasome activator subunit 3
227001_at	0.00873	0.000294	3.69	0.06857	0.625	NIPAL2	NIPA like domain containing 2
238819_at	0.00873	0.000294	3.69	0.06818	0.419	ZNF347	zinc finger protein 347
225861_at	0.00873	0.000294	3.69	0.06781	0.573	MCRIP2	MAPK regulated corepressor interacting protein 2
1552423_at	0.00873	0.000295	-3.69	0.06692	-1.08	ETV3	ETS variant 3
230505_at	0.00874	0.000295	-3.69	0.06562	-1.67	LOC145474	uncharacterized LOC145474
219171_s_at	0.00876	0.000296	-3.69	0.06355	-0.638	ZNF236	zinc finger protein 236
241400_at	0.00877	0.000296	-3.69	0.06203	-0.126
218534_s_at	0.00878	0.000297	3.69	0.05985	0.614	AGGF1	angiogenic factor with G-patch and FHA domains 1
230113_at	0.00879	0.000297	-3.69	0.05919	-0.553	MBNL3	muscleblind like splicing regulator 3
207602_at	0.00879	0.000297	-3.69	0.05868	-0.0944	TMPRSS11D	transmembrane protease, serine 11D
225104_at	0.00879	0.000298	3.69	0.05741	0.554	ZNF598	zinc finger protein 598
217144_at	0.00883	0.000299	-3.69	0.0533	-0.839	UBBP1	ubiquitin B pseudogene 1
229344_x_at	0.00885	0.0003	-3.69	0.0505	-0.593	RIMKLB	ribosomal modification protein rimK like family member B
213191_at	0.00885	0.000301	3.69	0.04913	0.526	TICAM1	toll like receptor adaptor molecule 1
227732_at	0.00885	0.000301	3.69	0.04907	0.609	ATXN7L1	ataxin 7 like 1
238955_at	0.00888	0.000302	-3.69	0.04611	-0.0743	RFTN2	raftlin family member 2
238813_at	0.00891	0.000303	3.69	0.0423	0.41	APEX2	apurinic/apyrimidinic endodeoxyribonuclease 2
234571_at	0.00891	0.000303	-3.69	0.04161	-0.198
239042_at	0.00895	0.000304	3.69	0.03774	0.625	TSR1	TSR1, ribosome maturation factor
241516_at	0.00896	0.000305	-3.69	0.03627	-0.235
227863_at	0.00899	0.000306	-3.68	0.03238	-0.22	IFITM10	interferon induced transmembrane protein 10
205193_at	0.00902	0.000307	-3.68	0.02902	-1.54	MAFF	MAF bZIP transcription factor F
218915_at	0.00902	0.000308	3.68	0.0277	0.405	NF2	neurofibromin 2
213573_at	0.00902	0.000308	3.68	0.02764	0.57	KPNB1	karyopherin subunit beta 1
218762_at	0.00902	0.000308	3.68	0.02755	0.554	ZNF574	zinc finger protein 574
232623_at	0.00902	0.000308	-3.68	0.02712	-1.3	LOC100128751	INM04
1553955_at	0.00904	0.000309	3.68	0.02425	0.509	PPP1R21	protein phosphatase 1 regulatory subunit 21
214946_x_at	0.00907	0.00031	3.68	0.02089	0.583	LOC101930591///FAM21A///FAM21C	uncharacterized LOC101930591///family with sequence similarity 21 member A///family with sequence similarity 21 member C
213243_at	0.00913	0.000312	3.68	0.01466	0.441	VPS13B	vacuolar protein sorting 13 homolog B
221934_s_at	0.00913	0.000313	3.68	0.01321	0.631	DALRD3	DALR anticodon binding domain containing 3
230312_at	0.00913	0.000313	3.68	0.01316	1.26
228962_at	0.00913	0.000313	-3.68	0.01241	-0.916	PDE4D	phosphodiesterase 4D
225034_at	0.00915	0.000314	-3.68	0.01014	-0.803	ST3GAL1	ST3 beta-galactoside alpha-2,3-sialyltransferase 1
202507_s_at	0.00919	0.000316	-3.68	0.00475	-0.163	SNAP25	synaptosome associated protein 25
226710_at	0.00919	0.000316	3.68	0.00461	0.851	C8orf82	chromosome 8 open reading frame 82
219146_at	0.00919	0.000316	3.68	0.00459	0.618	TEFM	transcription elongation factor, mitochondrial
225933_at	0.00919	0.000316	3.68	0.00405	0.585	CCDC137	coiled-coil domain containing 137
219491_at	0.0092	0.000316	3.68	0.00325	0.494	LRFN4	leucine rich repeat and fibronectin type III domain containing 4
218847_at	0.0092	0.000316	3.67	0.00288	0.799	IGF2BP2	insulin like growth factor 2 mRNA binding protein 2
1569871_at	0.0092	0.000317	-3.67	0.0019	-0.236	LMF1	lipase maturation factor 1
203353_s_at	0.0092	0.000317	3.67	0.00155	0.349	MBD1	methyl-CpG binding domain protein 1
242233_at	0.0092	0.000317	-3.67	0.00128	-0.632
211364_at	0.00925	0.000319	-3.67	-0.00524	-0.117	MTAP	methylthioadenosine phosphorylase
205310_at	0.00925	0.000319	3.67	-0.00533	0.504	FBXO46	F-box protein 46
243771_at	0.00929	0.00032	-3.67	-0.00933	-0.998
227962_at	0.0093	0.000321	3.67	-0.01061	0.522	ACOX1	acyl-CoA oxidase 1
209584_x_at	0.00933	0.000322	3.67	-0.01439	0.497	APOBEC3C	apolipoprotein B mRNA editing enzyme catalytic subunit 3C
202308_at	0.00937	0.000324	3.67	-0.01846	0.648	SREBF1	sterol regulatory element binding transcription factor 1
208593_x_at	0.00939	0.000324	-3.67	-0.02079	-0.0463	CRHR1	corticotropin releasing hormone receptor 1
210220_at	0.0094	0.000326	3.67	-0.02361	1.16	FZD2	frizzled class receptor 2
226426_at	0.0094	0.000326	-3.67	-0.02366	-0.423	ADNP	activity dependent neuroprotector homeobox
229947_at	0.0094	0.000326	-3.67	-0.02377	-0.0797	PI15	peptidase inhibitor 15
1563132_at	0.00941	0.000326	-3.67	-0.02478	-0.0798	LINC01169	long intergenic non-protein coding RNA 1169
215615_x_at	0.00941	0.000326	-3.67	-0.02518	-0.415
1553435_at	0.00948	0.000329	-3.66	-0.03247	-0.0632	C18orf15	chromosome 18 open reading frame 15
1558250_s_at	0.00948	0.000329	3.66	-0.03305	0.685
209850_s_at	0.00948	0.000329	-3.66	-0.03378	-0.192	CDC42EP2	CDC42 effector protein 2
64432_at	0.0095	0.00033	3.66	-0.03637	0.564	MAPKAPK5-AS1	MAPKAPK5 antisense RNA 1
240266_at	0.00951	0.00033	-3.66	-0.03734	-0.0769
205212_s_at	0.00952	0.000331	3.66	-0.03864	0.732	ACAP1	ArfGAP with coiled-coil, ankyrin repeat and PH domains 1
225734_at	0.00952	0.000331	3.66	-0.0398	0.559	FBXO22	F-box protein 22
225064_at	0.00953	0.000332	3.66	-0.04119	0.504	RABEP1	rabaptin, RAB GTPase binding effector protein 1
211341_at	0.00954	0.000332	-3.66	-0.04178	-0.903	POU4F1	POU class 4 homeobox 1
1568751_at	0.00955	0.000333	-3.66	-0.04346	-0.182	RGS13	regulator of G-protein signaling 13
1557055_s_at	0.00955	0.000333	3.66	-0.04414	0.721	LINC01128	long intergenic non-protein coding RNA 1128
224595_at	0.00955	0.000333	-3.66	-0.04422	-0.608	SLC44A1	solute carrier family 44 member 1
207157_s_at	0.00955	0.000333	3.66	-0.04521	0.408	GNG5	G protein subunit gamma 5
227677_at	0.00958	0.000335	3.66	-0.04871	0.7	JAK3	Janus kinase 3
226002_at	0.00959	0.000335	-3.66	-0.04955	-0.908	GAB1	GRB2 associated binding protein 1
206864_s_at	0.00959	0.000335	-3.66	-0.05102	-0.539	HRK	harakiri, BCL2 interacting protein
222887_s_at	0.00959	0.000335	3.66	-0.05116	0.526	TMEM127	transmembrane protein 127
232809_s_at	0.00961	0.000336	-3.66	-0.05358	-0.696	FLT1	fms related tyrosine kinase 1
219401_at	0.00962	0.000337	3.66	-0.05465	0.557	XYLT2	xylosyltransferase 2
1552257_a_at	0.00962	0.000337	3.66	-0.05504	0.714	TTLL12	tubulin tyrosine ligase like 12
1559522_at	0.00962	0.000337	-3.66	-0.05513	-0.228	LOC100505918	uncharacterized LOC100505918
223081_at	0.00962	0.000337	3.66	-0.0562	0.524	PHF23	PHD finger protein 23
230659_at	0.00967	0.000339	-3.66	-0.06122	-1.04
203644_s_at	0.00969	0.00034	3.65	-0.06403	0.573	MON1B	MON1 homolog B, secretory trafficking associated
227802_at	0.00969	0.00034	-3.65	-0.0642	-0.802	RUFY3	RUN and FYVE domain containing 3
223950_s_at	0.00969	0.000341	3.65	-0.06501	0.547	FLYWCH1	FLYWCH-type zinc finger 1
213875_x_at	0.0097	0.000341	3.65	-0.06588	0.818	C6orf62	chromosome 6 open reading frame 62
201601_x_at	0.00973	0.000342	3.65	-0.06957	1.14	IFITM2///IFITM1	interferon induced transmembrane protein 2///interferon induced transmembrane protein 1
231780_at	0.00973	0.000342	3.65	-0.06999	0.888	GBGT1	globoside alpha-1,3-N-acetylgalactosaminyltransferase 1
209593_s_at	0.00973	0.000343	3.65	-0.07038	0.446	TOR1B	torsin family 1 member B
206492_at	0.00973	0.000343	-3.65	-0.07098	-0.887	FHIT	fragile histidine triad
222061_at	0.00975	0.000344	-3.65	-0.07292	-0.545	CD58	CD58 molecule
244837_at	0.00975	0.000344	-3.65	-0.07331	-0.0235
1556265_at	0.00976	0.000344	-3.65	-0.0747	-0.211	C20orf202	chromosome 20 open reading frame 202
203920_at	0.00976	0.000345	3.65	-0.07599	1.03	NR1H3	nuclear receptor subfamily 1 group H member 3
221754_s_at	0.00976	0.000345	3.65	-0.07612	0.629	CORO1B	coronin 1B
214752_x_at	0.00976	0.000345	3.65	-0.07647	0.801	FLNA	filamin A
1554612_at	0.00977	0.000346	-3.65	-0.07819	-0.149	RUBCN	RUN and cysteine rich domain containing beclin 1 interacting protein
234270_at	0.00977	0.000346	-3.65	-0.0788	-0.0536
1554834_a_at	0.00977	0.000346	-3.65	-0.07896	-0.217	RASSF5	Ras association domain family member 5
225926_at	0.00978	0.000346	3.65	-0.07971	0.714	VTI1B	vesicle transport through interaction with t-SNAREs 1B
203358_s_at	0.00978	0.000346	-3.65	-0.08051	-0.64	EZH2	enhancer of zeste 2 polycomb repressive complex 2 subunit
208953_at	0.00978	0.000347	3.65	-0.08075	0.549	LARP4B	La ribonucleoprotein domain family member 4B
226707_at	0.00978	0.000347	3.65	-0.08126	0.675	NAPRT	nicotinate phosphoribosyltransferase
218363_at	0.00986	0.00035	3.65	-0.0892	0.582	EXD2	exonuclease 3'-5' domain containing 2
235255_at	0.00987	0.00035	3.65	-0.09088	0.574	ATP6V0A2	ATPase H+ transporting V0 subunit a2
223404_s_at	0.00988	0.000351	3.65	-0.09174	0.608	TRMT1L	tRNA methyltransferase 1 like
219731_at	0.00988	0.000351	3.65	-0.09267	0.482	ENTPD1-AS1	ENTPD1 antisense RNA 1
37462_i_at	0.00988	0.000351	3.65	-0.09343	1.2	SF3A2	splicing factor 3a subunit 2
234507_at	0.00988	0.000352	-3.65	-0.09368	-0.0212
229410_at	0.00991	0.000353	3.64	-0.09638	0.482	SLC35E1	solute carrier family 35 member E1
242572_at	0.00991	0.000353	-3.64	-0.09747	-0.974
215645_at	0.00994	0.000354	-3.64	-0.10068	-0.365	FLCN	folliculin
234643_x_at	0.01	0.000357	-3.64	-0.10705	-1.19
226861_at	0.01	0.000357	3.64	-0.10815	0.512	ASB8	ankyrin repeat and SOCS box containing 8
224663_s_at	0.01	0.000357	3.64	-0.10893	0.619	CFL2	cofilin 2
219137_s_at	0.01	0.000359	3.64	-0.11239	0.376	MFF	mitochondrial fission factor
205875_s_at	0.0101	0.000362	3.64	-0.12049	0.483	ATRIP///TREX1	ATR interacting protein///three prime repair exonuclease 1
210883_x_at	0.0101	0.000362	-3.64	-0.12089	-0.25	EFNB3	ephrin B3
205028_at	0.0101	0.000362	-3.64	-0.12093	-0.319	TRO	trophinin
216727_at	0.0101	0.000362	-3.64	-0.12176	-0.843	STK38	serine/threonine kinase 38
225758_s_at	0.0101	0.000363	3.64	-0.12268	0.514	TUBGCP6	tubulin gamma complex associated protein 6
229490_s_at	0.0101	0.000363	-3.64	-0.12298	-1.31
38043_at	0.0101	0.000364	3.64	-0.12465	0.543	FAM3A	family with sequence similarity 3 member A
232051_at	0.0102	0.000364	3.64	-0.12629	0.568	CCDC102A	coiled-coil domain containing 102A
234466_at	0.0102	0.000367	-3.63	-0.13401	-0.345	FAM20C	family with sequence similarity 20 member C
217780_at	0.0102	0.000368	3.63	-0.13498	0.406	WDR83OS	WD repeat domain 83 opposite strand
1560144_at	0.0103	0.000368	-3.63	-0.13663	-0.445
215405_at	0.0103	0.00037	-3.63	-0.13935	-0.0954
212718_at	0.0103	0.000371	3.63	-0.14254	0.333	PAPOLA	poly(A) polymerase alpha
224186_s_at	0.0103	0.000371	3.63	-0.14315	0.697	RNF123	ring finger protein 123
210093_s_at	0.0104	0.000375	-3.63	-0.15225	-0.872	MAGOHB///MAGOH	mago homolog B, exon junction complex core component///mago homolog, exon junction complex core component
1563174_at	0.0104	0.000375	-3.63	-0.15276	-0.032	LINC01243	long intergenic non-protein coding RNA 1243
216692_at	0.0104	0.000376	-3.63	-0.15457	-0.04
204464_s_at	0.0104	0.000376	-3.63	-0.15491	-0.0941	EDNRA	endothelin receptor type A
227325_at	0.0105	0.000377	3.63	-0.15696	0.577	INAFM1	InaF motif containing 1
238551_at	0.0105	0.000377	3.63	-0.15834	0.524	FUT11	fucosyltransferase 11
225458_at	0.0105	0.000378	3.63	-0.16046	0.753	PP7080	uncharacterized LOC25845
239826_at	0.0105	0.00038	-3.62	-0.16582	-1.15
217401_at	0.0106	0.000382	-3.62	-0.16903	-0.188
57539_at	0.0106	0.000382	3.62	-0.16908	0.561	ZGPAT///LIME1	zinc finger CCCH-type and G-patch domain containing///Lck interacting transmembrane adaptor 1
219165_at	0.0106	0.000382	3.62	-0.16993	0.781	PDLIM2	PDZ and LIM domain 2
207761_s_at	0.0106	0.000382	3.62	-0.17006	0.507	METTL7A	methyltransferase like 7A
214482_at	0.0106	0.000383	3.62	-0.17164	0.629	ZBTB25	zinc finger and BTB domain containing 25
225073_at	0.0106	0.000383	-3.62	-0.17175	-0.379	PPHLN1	periphilin 1
202788_at	0.0106	0.000383	3.62	-0.17289	0.504	MAPKAPK3	mitogen-activated protein kinase-activated protein kinase 3
235788_at	0.0106	0.000384	-3.62	-0.17333	-0.46	HCG18	HLA complex group 18 (non-protein coding)
225959_s_at	0.0106	0.000384	3.62	-0.17342	0.609	ZNRF1	zinc and ring finger 1, E3 ubiquitin protein ligase
212256_at	0.0106	0.000385	3.62	-0.17754	0.719	GALNT10	polypeptide N-acetylgalactosaminyltransferase 10
235317_at	0.0106	0.000386	-3.62	-0.17917	-0.701	MIR24-2///MIR23A///LOC284454	microRNA 24-2///microRNA 23a///uncharacterized LOC284454
223904_at	0.0106	0.000387	-3.62	-0.18042	-0.135	PRKAG3	protein kinase AMP-activated non-catalytic subunit gamma 3
202845_s_at	0.0107	0.000389	3.62	-0.18647	0.326	RALBP1	ralA binding protein 1
225533_at	0.0107	0.00039	3.62	-0.18732	0.562	PHF19	PHD finger protein 19
213127_s_at	0.0107	0.00039	3.62	-0.18739	0.517	MED8	mediator complex subunit 8
238777_x_at	0.0107	0.00039	-3.62	-0.1876	-0.555	ATMIN	ATM interactor
236023_at	0.0107	0.00039	-3.62	-0.18767	-0.673	CDK9	cyclin dependent kinase 9
204328_at	0.0108	0.000392	3.62	-0.19366	0.476	TMC6	transmembrane channel like 6
1553037_a_at	0.0108	0.000393	-3.62	-0.19446	-0.0822	SYN2	synapsin II
1556078_at	0.0108	0.000393	-3.61	-0.19499	-0.124	LOC143286	uncharacterized LOC143286
218240_at	0.0108	0.000393	3.61	-0.19649	0.473	NKIRAS2	NFKB inhibitor interacting Ras like 2
226688_at	0.0108	0.000394	3.61	-0.19725	0.645	TCAIM	T-cell activation inhibitor, mitochondrial
229444_at	0.0108	0.000394	3.61	-0.19802	0.625	LOC101929243	uncharacterized LOC101929243
202015_x_at	0.0108	0.000395	-3.61	-0.20056	-0.191	METAP2	methionyl aminopeptidase 2
213998_s_at	0.0108	0.000395	-3.61	-0.20071	-0.851	DDX17	DEAD-box helicase 17
[truncated: 52,676 more rows]
